# Supplementary material for: Multiple instance fine-mapping: Predicting causal regulatory variants with a deep sequence model
Source: PLoS Genet. 2026 Jun 29;22(6):e1012208. doi: 10.1371/journal.pgen.1012208 (PMC13354094; doi:10.1371/journal.pgen.1012208)
Supplement: S1 Table — (TSV) [file pgen.1012208.s002.tsv]

Model	Trait	Ancestry	R2
ABF	Alzheimer's disease	AFR	-0.0010245622805277
ABF	Alzheimer's disease	AMR	0.0112438480601065
ABF	Alzheimer's disease	CSA	-0.0006448466484736
ABF	Alzheimer's disease	EAS	-0.0091794940305371
ABF	Alzheimer's disease	MID	-0.0441823956948932
ABF	Asthma	AFR	0.0029988856919138
ABF	Asthma	AMR	0.0054551681050728
ABF	Asthma	CSA	-0.0002015248324398
ABF	Asthma	EAS	-0.001385892286875
ABF	Asthma	MID	0.0029314381199162
ABF	Body mass index	AFR	0.0671748487416417
ABF	Body mass index	AMR	0.0453906018892759
ABF	Body mass index	CSA	0.0489162901961684
ABF	Body mass index	EAS	0.170933683676335
ABF	Body mass index	MID	0.0373915831068697
ABF	Breast cancer	AFR	0.034952277017359
ABF	Breast cancer	AMR	-0.0070844658184644
ABF	Breast cancer	CSA	-0.0004736411884274
ABF	Breast cancer	EAS	0.013602272410958
ABF	Breast cancer	MID	0.0385626972802947
ABF	Chronic kidney disease	AFR	0.0017602751557303
ABF	Chronic kidney disease	AMR	0.000220300271708
ABF	Chronic kidney disease	CSA	0.0015336334766268
ABF	Chronic kidney disease	EAS	-0.0034467832747296
ABF	Chronic kidney disease	MID	0.0017216584996064
ABF	Coronary heart disease	AFR	0.0007008820034728
ABF	Coronary heart disease	AMR	0.003525569967249
ABF	Coronary heart disease	CSA	0.0127604676220876
ABF	Coronary heart disease	EAS	-0.0034417420073364
ABF	Coronary heart disease	MID	0.0014960689333074
ABF	Forced vital capacity	AFR	0.3689266164885615
ABF	Forced vital capacity	AMR	0.4920606177901508
ABF	Forced vital capacity	CSA	0.439118473598435
ABF	Forced vital capacity	EAS	0.4694451074886449
ABF	Forced vital capacity	MID	0.4263801056643805
ABF	Glucose	AFR	0.0195810629620861
ABF	Glucose	AMR	0.0039268724091772
ABF	Glucose	CSA	0.0166908495311717
ABF	Glucose	EAS	0.0233828089487232
ABF	Glucose	MID	-0.0043078471773094
ABF	HDL cholesterol	AFR	0.1055207998112776
ABF	HDL cholesterol	AMR	0.1583161245472547
ABF	HDL cholesterol	CSA	0.1849784604848428
ABF	HDL cholesterol	EAS	0.1776059271196161
ABF	HDL cholesterol	MID	0.2248223431372215
ABF	Idiopathic pulmonary fibrosis	AFR	-0.0023240153713691
ABF	Idiopathic pulmonary fibrosis	AMR	-0.0135880477244071
ABF	Idiopathic pulmonary fibrosis	CSA	-0.0022511944084614
ABF	Idiopathic pulmonary fibrosis	EAS	-0.0037113844205856
ABF	Idiopathic pulmonary fibrosis	MID	-0.0203964719292888
ABF	Inflammatory bowel disease	AFR	-0.0006439953304342
ABF	Inflammatory bowel disease	AMR	0.0820401979175784
ABF	Inflammatory bowel disease	CSA	0.0125433248898494
ABF	Inflammatory bowel disease	EAS	-0.0052052875768248
ABF	Inflammatory bowel disease	MID	-0.0079800255181003
ABF	Insulin-like growth factor 1	AFR	0.0656701348266139
ABF	Insulin-like growth factor 1	AMR	0.0742310889949871
ABF	Insulin-like growth factor 1	CSA	0.0946786533608465
ABF	Insulin-like growth factor 1	EAS	0.1230225245809256
ABF	Insulin-like growth factor 1	MID	0.1199482770167287
ABF	Intra-ocular pressure	AFR	0.0296098994451595
ABF	Intra-ocular pressure	AMR	0.0451653441555074
ABF	Intra-ocular pressure	CSA	0.0109888957614787
ABF	Intra-ocular pressure	EAS	-0.0131338652164826
ABF	Intra-ocular pressure	MID	-0.0084646079334717
ABF	Prostate cancer	AFR	0.0025739665815053
ABF	Prostate cancer	AMR	0.0409796674930969
ABF	Prostate cancer	CSA	0.0013386915218422
ABF	Prostate cancer	EAS	-0.0481936408457222
ABF	Prostate cancer	MID	-0.0159509689199511
ABF	Rheumatoid arthritis	AFR	0.01414515887992
ABF	Rheumatoid arthritis	AMR	-0.0933754562846505
ABF	Rheumatoid arthritis	CSA	-0.0085539091899521
ABF	Rheumatoid arthritis	EAS	0.0051813218375799
ABF	Rheumatoid arthritis	MID	-0.1590845171269479
ABF	Triglycerides	AFR	0.0459963423722904
ABF	Triglycerides	AMR	0.0780220948771206
ABF	Triglycerides	CSA	0.0796652169908059
ABF	Triglycerides	EAS	0.0705575589147275
ABF	Triglycerides	MID	0.0838118719159052
ABF	Type 2 diabetes	AFR	-0.0004911201581839
ABF	Type 2 diabetes	AMR	0.001677261070299
ABF	Type 2 diabetes	CSA	2.6054273328646183e-05
ABF	Type 2 diabetes	EAS	-0.0024928777738427
ABF	Type 2 diabetes	MID	0.0002069273463359
ABF	Urate	AFR	0.2354990333527992
ABF	Urate	AMR	0.3205200677470757
ABF	Urate	CSA	0.2424378728867959
ABF	Urate	EAS	0.285923710988739
ABF	Urate	MID	0.2720073574908078
ABF	Ventricular rate	AFR	-0.0776790914528805
ABF	Ventricular rate	AMR	-1.136326645159103
ABF	Ventricular rate	CSA	-0.4800694221780496
ABF	Ventricular rate	EAS	-0.0686274214941945
ABF	Ventricular rate	MID	-0.7030136377435412
ABF	White blood cell count	AFR	0.0464326863179326
ABF	White blood cell count	AMR	0.0271850768856259
ABF	White blood cell count	CSA	0.0406985206055186
ABF	White blood cell count	EAS	0.0298673125218033
ABF	White blood cell count	MID	0.0624878692032325
Basenji2	Alzheimer's disease	AFR	-0.0017314660515958
Basenji2	Alzheimer's disease	AMR	0.0031308335674635
Basenji2	Alzheimer's disease	CSA	-0.0030414287043122
Basenji2	Alzheimer's disease	EAS	-0.0020559849731598
Basenji2	Alzheimer's disease	MID	-0.0163585361711251
Basenji2	Asthma	AFR	0.000824154722743
Basenji2	Asthma	AMR	0.0029006797804576
Basenji2	Asthma	CSA	0.0041198658882855
Basenji2	Asthma	EAS	-0.0033753452217327
Basenji2	Asthma	MID	0.0002996930403334
Basenji2	Body mass index	AFR	0.0589537870919501
Basenji2	Body mass index	AMR	0.0411507012598922
Basenji2	Body mass index	CSA	0.0454240242345878
Basenji2	Body mass index	EAS	0.1698406144578374
Basenji2	Body mass index	MID	0.0313662329824922
Basenji2	Breast cancer	AFR	0.0072036682231685
Basenji2	Breast cancer	AMR	0.008062409128083
Basenji2	Breast cancer	CSA	0.0034018252767015
Basenji2	Breast cancer	EAS	-0.0020677607050842
Basenji2	Breast cancer	MID	0.01229450842447
Basenji2	Chronic kidney disease	AFR	0.0001018362367867
Basenji2	Chronic kidney disease	AMR	0.0013568037840523
Basenji2	Chronic kidney disease	CSA	0.0006420986661004
Basenji2	Chronic kidney disease	EAS	-0.0021570406289231
Basenji2	Chronic kidney disease	MID	-0.0025367470821492
Basenji2	Coronary heart disease	AFR	0.0014640850257688
Basenji2	Coronary heart disease	AMR	-0.0009133475264651
Basenji2	Coronary heart disease	CSA	0.0034332680976195
Basenji2	Coronary heart disease	EAS	0.0030385221178701
Basenji2	Coronary heart disease	MID	0.0024053628976129
Basenji2	Forced vital capacity	AFR	0.3692912560451284
Basenji2	Forced vital capacity	AMR	0.4921888515686164
Basenji2	Forced vital capacity	CSA	0.4389627048120779
Basenji2	Forced vital capacity	EAS	0.465460789072497
Basenji2	Forced vital capacity	MID	0.4249350328610936
Basenji2	Glucose	AFR	0.0198854249064147
Basenji2	Glucose	AMR	0.0013438370878919
Basenji2	Glucose	CSA	0.0166121899795907
Basenji2	Glucose	EAS	0.0212531223573834
Basenji2	Glucose	MID	-0.0066455895507625
Basenji2	HDL cholesterol	AFR	0.109038363314501
Basenji2	HDL cholesterol	AMR	0.1599191738753915
Basenji2	HDL cholesterol	CSA	0.1911896352829964
Basenji2	HDL cholesterol	EAS	0.1848961276835524
Basenji2	HDL cholesterol	MID	0.2309764274761855
Basenji2	Idiopathic pulmonary fibrosis	AFR	-0.0017380693507224
Basenji2	Idiopathic pulmonary fibrosis	AMR	-0.0196238763616071
Basenji2	Idiopathic pulmonary fibrosis	CSA	0.0017988288183109
Basenji2	Idiopathic pulmonary fibrosis	EAS	-0.0073074916601925
Basenji2	Idiopathic pulmonary fibrosis	MID	0.0223247850206843
Basenji2	Inflammatory bowel disease	AFR	-1.876739402604244e-05
Basenji2	Inflammatory bowel disease	AMR	0.0668317106824873
Basenji2	Inflammatory bowel disease	CSA	0.0100385595972328
Basenji2	Inflammatory bowel disease	EAS	-0.0065254851056834
Basenji2	Inflammatory bowel disease	MID	-0.0080015726422572
Basenji2	Insulin-like growth factor 1	AFR	0.0654548530046555
Basenji2	Insulin-like growth factor 1	AMR	0.0722705628082321
Basenji2	Insulin-like growth factor 1	CSA	0.0947880094560695
Basenji2	Insulin-like growth factor 1	EAS	0.1225096998315922
Basenji2	Insulin-like growth factor 1	MID	0.1203191974964763
Basenji2	Intra-ocular pressure	AFR	0.0300039018516746
Basenji2	Intra-ocular pressure	AMR	0.0450077454681398
Basenji2	Intra-ocular pressure	CSA	0.0110675188179883
Basenji2	Intra-ocular pressure	EAS	-0.0129941402278399
Basenji2	Intra-ocular pressure	MID	-0.0087760219167008
Basenji2	Prostate cancer	AFR	-0.000835805683692
Basenji2	Prostate cancer	AMR	-0.0082116177160475
Basenji2	Prostate cancer	CSA	-0.0004119403659972
Basenji2	Prostate cancer	EAS	0.0042174996525088
Basenji2	Prostate cancer	MID	0.0473204031066665
Basenji2	Rheumatoid arthritis	AFR	0.0097223379182837
Basenji2	Rheumatoid arthritis	AMR	-0.019520855220662
Basenji2	Rheumatoid arthritis	CSA	-0.0027471956901775
Basenji2	Rheumatoid arthritis	EAS	0.0030290987358011
Basenji2	Rheumatoid arthritis	MID	-0.0183560917509435
Basenji2	Triglycerides	AFR	0.04771477826685
Basenji2	Triglycerides	AMR	0.0736439737802215
Basenji2	Triglycerides	CSA	0.053660998309032
Basenji2	Triglycerides	EAS	0.0543505846043439
Basenji2	Triglycerides	MID	0.0579064133816817
Basenji2	Type 2 diabetes	AFR	0.0007406471102186
Basenji2	Type 2 diabetes	AMR	0.0052278402493003
Basenji2	Type 2 diabetes	CSA	0.0018599785643309
Basenji2	Type 2 diabetes	EAS	-0.0002021436093015
Basenji2	Type 2 diabetes	MID	-5.369644870567569e-06
Basenji2	Urate	AFR	0.2406720866923027
Basenji2	Urate	AMR	0.3326397142357387
Basenji2	Urate	CSA	0.2482515077696906
Basenji2	Urate	EAS	0.2913611984607994
Basenji2	Urate	MID	0.2824617571761415
Basenji2	Ventricular rate	AFR	-0.1087510346994124
Basenji2	Ventricular rate	AMR	-0.8312229685039781
Basenji2	Ventricular rate	CSA	-0.4405410994884091
Basenji2	Ventricular rate	EAS	-0.0575135755697194
Basenji2	Ventricular rate	MID	-0.6633775700445392
Basenji2	White blood cell count	AFR	0.0484675000981059
Basenji2	White blood cell count	AMR	0.0224669966198405
Basenji2	White blood cell count	CSA	0.0403659471365409
Basenji2	White blood cell count	EAS	0.0305354859442099
Basenji2	White blood cell count	MID	0.0522957946626611
CADD	Alzheimer's disease	AFR	-0.0028041242223158
CADD	Alzheimer's disease	AMR	-0.0268137205580335
CADD	Alzheimer's disease	CSA	-0.0039765124994994
CADD	Alzheimer's disease	EAS	0.0062467419936932
CADD	Alzheimer's disease	MID	-0.0136339002595989
CADD	Asthma	AFR	3.169409799801404e-05
CADD	Asthma	AMR	0.0052168447896955
CADD	Asthma	CSA	0.0022077528223237
CADD	Asthma	EAS	-0.0018341277673721
CADD	Asthma	MID	-0.0005681209983096
CADD	Body mass index	AFR	0.0586479799243929
CADD	Body mass index	AMR	0.041184607468964
CADD	Body mass index	CSA	0.0397846582960846
CADD	Body mass index	EAS	0.1703337464647754
CADD	Body mass index	MID	0.0227546680333145
CADD	Breast cancer	AFR	0.0019411997403045
CADD	Breast cancer	AMR	-0.0156861079555412
CADD	Breast cancer	CSA	0.0144899398888888
CADD	Breast cancer	EAS	-0.0037090866790373
CADD	Breast cancer	MID	0.0611690036085124
CADD	Chronic kidney disease	AFR	0.0001983712518142
CADD	Chronic kidney disease	AMR	0.001086857984687
CADD	Chronic kidney disease	CSA	0.0012730726752746
CADD	Chronic kidney disease	EAS	0.0006131993910987
CADD	Chronic kidney disease	MID	-0.0006384497225534
CADD	Coronary heart disease	AFR	0.0010167925240764
CADD	Coronary heart disease	AMR	0.0137692415637083
CADD	Coronary heart disease	CSA	0.0073972819240649
CADD	Coronary heart disease	EAS	0.0034265511633659
CADD	Coronary heart disease	MID	0.0002434309260566
CADD	Forced vital capacity	AFR	0.3701690953719851
CADD	Forced vital capacity	AMR	0.4952928652491642
CADD	Forced vital capacity	CSA	0.4387356809214594
CADD	Forced vital capacity	EAS	0.4653892389383537
CADD	Forced vital capacity	MID	0.4257257077080035
CADD	Glucose	AFR	0.0193065275711241
CADD	Glucose	AMR	0.0031106224686901
CADD	Glucose	CSA	0.0161947027303929
CADD	Glucose	EAS	0.0206728074864264
CADD	Glucose	MID	-0.0078819338944184
CADD	HDL cholesterol	AFR	0.1073292692649995
CADD	HDL cholesterol	AMR	0.1642755796816925
CADD	HDL cholesterol	CSA	0.1886362408430427
CADD	HDL cholesterol	EAS	0.1778375698623236
CADD	HDL cholesterol	MID	0.225271911540692
CADD	Idiopathic pulmonary fibrosis	AFR	0.0001350785269
CADD	Idiopathic pulmonary fibrosis	AMR	0.0127028096607568
CADD	Idiopathic pulmonary fibrosis	CSA	-0.0006724977739023
CADD	Idiopathic pulmonary fibrosis	EAS	-0.0120284904242801
CADD	Idiopathic pulmonary fibrosis	MID	0.0178282444096393
CADD	Inflammatory bowel disease	AFR	0.0036236901311737
CADD	Inflammatory bowel disease	AMR	-0.012345355644617
CADD	Inflammatory bowel disease	CSA	0.0063148169822879
CADD	Inflammatory bowel disease	EAS	-0.0073832616013773
CADD	Inflammatory bowel disease	MID	-0.0013225017389137
CADD	Insulin-like growth factor 1	AFR	0.0653034496101311
CADD	Insulin-like growth factor 1	AMR	0.0721808274181639
CADD	Insulin-like growth factor 1	CSA	0.0947748691410417
CADD	Insulin-like growth factor 1	EAS	0.1226890372129942
CADD	Insulin-like growth factor 1	MID	0.1196120630130995
CADD	Intra-ocular pressure	AFR	0.0296549985233614
CADD	Intra-ocular pressure	AMR	0.0445920354580063
CADD	Intra-ocular pressure	CSA	0.0109638794698898
CADD	Intra-ocular pressure	EAS	-0.0131532047200264
CADD	Intra-ocular pressure	MID	-0.0087554122612419
CADD	Prostate cancer	AFR	0.0023086982710434
CADD	Prostate cancer	AMR	-0.0267514241240998
CADD	Prostate cancer	CSA	-0.0041575966892044
CADD	Prostate cancer	EAS	-0.0322320980703923
CADD	Prostate cancer	MID	0.0229667321899322
CADD	Rheumatoid arthritis	AFR	-0.0031526192326822
CADD	Rheumatoid arthritis	AMR	-0.0636195209170707
CADD	Rheumatoid arthritis	CSA	-0.0052026234004238
CADD	Rheumatoid arthritis	EAS	0.0035475631515736
CADD	Rheumatoid arthritis	MID	-0.090236709954205
CADD	Triglycerides	AFR	0.0461720937030119
CADD	Triglycerides	AMR	0.081722748970845
CADD	Triglycerides	CSA	0.0933195486813899
CADD	Triglycerides	EAS	0.0745607066961512
CADD	Triglycerides	MID	0.0770427487484556
CADD	Type 2 diabetes	AFR	0.0002199517461843
CADD	Type 2 diabetes	AMR	0.0012417646931436
CADD	Type 2 diabetes	CSA	0.0015522400500042
CADD	Type 2 diabetes	EAS	0.0012913927486657
CADD	Type 2 diabetes	MID	-3.4778747916441864e-05
CADD	Urate	AFR	0.2401988033224696
CADD	Urate	AMR	0.332970554764776
CADD	Urate	CSA	0.243970256516452
CADD	Urate	EAS	0.2782328720437306
CADD	Urate	MID	0.2779639671015467
CADD	Ventricular rate	AFR	-0.1078457914345146
CADD	Ventricular rate	AMR	-0.5360147608779771
CADD	Ventricular rate	CSA	-0.3866029469625109
CADD	Ventricular rate	EAS	-0.044866425014541
CADD	Ventricular rate	MID	-0.6932752883642731
CADD	White blood cell count	AFR	0.0501167017638381
CADD	White blood cell count	AMR	0.0314034386813918
CADD	White blood cell count	CSA	0.0403281624881855
CADD	White blood cell count	EAS	0.037808012283049
CADD	White blood cell count	MID	0.0578615923731505
CAVIARBF	Alzheimer's disease	AFR	0.0010313275909506
CAVIARBF	Alzheimer's disease	AMR	0.0003758609669232
CAVIARBF	Alzheimer's disease	CSA	-0.0011783864897264
CAVIARBF	Alzheimer's disease	EAS	-0.0056741887157998
CAVIARBF	Alzheimer's disease	MID	-0.0211281641755275
CAVIARBF	Asthma	AFR	-0.0006679113029658
CAVIARBF	Asthma	AMR	0.0065298747281981
CAVIARBF	Asthma	CSA	0.0023048271786819
CAVIARBF	Asthma	EAS	-0.0008180114986926
CAVIARBF	Asthma	MID	0.0002592435878426
CAVIARBF	Body mass index	AFR	0.0649419134095708
CAVIARBF	Body mass index	AMR	0.0448620118775868
CAVIARBF	Body mass index	CSA	0.0453124842720537
CAVIARBF	Body mass index	EAS	0.1696248645829262
CAVIARBF	Body mass index	MID	0.0344954457073032
CAVIARBF	Breast cancer	AFR	0.0154756132769059
CAVIARBF	Breast cancer	AMR	-0.0056022394304075
CAVIARBF	Breast cancer	CSA	0.0042129134543718
CAVIARBF	Breast cancer	EAS	0.0278103809100418
CAVIARBF	Breast cancer	MID	0.0421559323687427
CAVIARBF	Chronic kidney disease	AFR	0.0017602751557303
CAVIARBF	Chronic kidney disease	AMR	0.000220300271708
CAVIARBF	Chronic kidney disease	CSA	0.0015336334766268
CAVIARBF	Chronic kidney disease	EAS	-0.0034467832747296
CAVIARBF	Chronic kidney disease	MID	0.0017216584996064
CAVIARBF	Coronary heart disease	AFR	-0.0007089917449146
CAVIARBF	Coronary heart disease	AMR	0.0127723096966092
CAVIARBF	Coronary heart disease	CSA	0.0132233743246562
CAVIARBF	Coronary heart disease	EAS	-0.0005311703483301
CAVIARBF	Coronary heart disease	MID	-0.0031030751400741
CAVIARBF	Forced vital capacity	AFR	0.368943146412361
CAVIARBF	Forced vital capacity	AMR	0.4918949055623492
CAVIARBF	Forced vital capacity	CSA	0.4391600961290455
CAVIARBF	Forced vital capacity	EAS	0.4692957566661565
CAVIARBF	Forced vital capacity	MID	0.4263054028262171
CAVIARBF	Glucose	AFR	0.0195957899065132
CAVIARBF	Glucose	AMR	0.0022421088945855
CAVIARBF	Glucose	CSA	0.0171387078189956
CAVIARBF	Glucose	EAS	0.0229729108052749
CAVIARBF	Glucose	MID	-0.0070845218473357
CAVIARBF	HDL cholesterol	AFR	0.1054810947313018
CAVIARBF	HDL cholesterol	AMR	0.1586561057835599
CAVIARBF	HDL cholesterol	CSA	0.1845917244663972
CAVIARBF	HDL cholesterol	EAS	0.1770244345625762
CAVIARBF	HDL cholesterol	MID	0.2245404223879689
CAVIARBF	Idiopathic pulmonary fibrosis	AFR	0.0027082868128058
CAVIARBF	Idiopathic pulmonary fibrosis	AMR	-0.0098921475740491
CAVIARBF	Idiopathic pulmonary fibrosis	CSA	0.0014964974276446
CAVIARBF	Idiopathic pulmonary fibrosis	EAS	0.0145092855522582
CAVIARBF	Idiopathic pulmonary fibrosis	MID	-0.0178228855610944
CAVIARBF	Inflammatory bowel disease	AFR	-0.0028520482283044
CAVIARBF	Inflammatory bowel disease	AMR	0.0432619514994526
CAVIARBF	Inflammatory bowel disease	CSA	0.0119884487084991
CAVIARBF	Inflammatory bowel disease	EAS	0.0064044308479351
CAVIARBF	Inflammatory bowel disease	MID	-0.0101423885952782
CAVIARBF	Insulin-like growth factor 1	AFR	0.0658196657458514
CAVIARBF	Insulin-like growth factor 1	AMR	0.0681381549115191
CAVIARBF	Insulin-like growth factor 1	CSA	0.0949497464084453
CAVIARBF	Insulin-like growth factor 1	EAS	0.1126126067165532
CAVIARBF	Insulin-like growth factor 1	MID	0.1190171255225865
CAVIARBF	Intra-ocular pressure	AFR	0.0297523725004609
CAVIARBF	Intra-ocular pressure	AMR	0.0467947153391328
CAVIARBF	Intra-ocular pressure	CSA	0.0112115244316877
CAVIARBF	Intra-ocular pressure	EAS	-0.0131138893693731
CAVIARBF	Intra-ocular pressure	MID	-0.0150576150159362
CAVIARBF	Prostate cancer	AFR	-0.0008925274178873
CAVIARBF	Prostate cancer	AMR	-0.0144977731136922
CAVIARBF	Prostate cancer	CSA	0.0204872243084381
CAVIARBF	Prostate cancer	EAS	-0.0261507309864948
CAVIARBF	Prostate cancer	MID	-0.0038453823395023
CAVIARBF	Rheumatoid arthritis	AFR	0.0167095485777747
CAVIARBF	Rheumatoid arthritis	AMR	-0.0476606932126337
CAVIARBF	Rheumatoid arthritis	CSA	-0.0086704067429375
CAVIARBF	Rheumatoid arthritis	EAS	0.0035511561081218
CAVIARBF	Rheumatoid arthritis	MID	-0.148779402518862
CAVIARBF	Triglycerides	AFR	0.0454149339417177
CAVIARBF	Triglycerides	AMR	0.0808620783837656
CAVIARBF	Triglycerides	CSA	0.086560347846413
CAVIARBF	Triglycerides	EAS	0.0762993338220036
CAVIARBF	Triglycerides	MID	0.0816693631028333
CAVIARBF	Type 2 diabetes	AFR	0.0002005838317992
CAVIARBF	Type 2 diabetes	AMR	0.0042567622099266
CAVIARBF	Type 2 diabetes	CSA	-0.0009880597410262
CAVIARBF	Type 2 diabetes	EAS	-0.0008598465131741
CAVIARBF	Type 2 diabetes	MID	0.0007582805956139
CAVIARBF	Urate	AFR	0.235169986421915
CAVIARBF	Urate	AMR	0.318713888004109
CAVIARBF	Urate	CSA	0.2423053875841619
CAVIARBF	Urate	EAS	0.2851997842348792
CAVIARBF	Urate	MID	0.2723448709858376
CAVIARBF	Ventricular rate	AFR	-0.091467345051131
CAVIARBF	Ventricular rate	AMR	-1.2019846420704976
CAVIARBF	Ventricular rate	CSA	-0.4514277208977361
CAVIARBF	Ventricular rate	EAS	-0.0803580228853108
CAVIARBF	Ventricular rate	MID	-0.6430343260157075
CAVIARBF	White blood cell count	AFR	0.0456298921745929
CAVIARBF	White blood cell count	AMR	0.0280819709686114
CAVIARBF	White blood cell count	CSA	0.041109351831609
CAVIARBF	White blood cell count	EAS	0.0312394654698748
CAVIARBF	White blood cell count	MID	0.0646654066636906
DeepSEA-SEI	Alzheimer's disease	AFR	-0.0012551956477178
DeepSEA-SEI	Alzheimer's disease	AMR	-0.0106833394698648
DeepSEA-SEI	Alzheimer's disease	CSA	0.0011808963652232
DeepSEA-SEI	Alzheimer's disease	EAS	0.0009420054088037
DeepSEA-SEI	Alzheimer's disease	MID	-0.0048394625652927
DeepSEA-SEI	Asthma	AFR	0.0003120197941394
DeepSEA-SEI	Asthma	AMR	0.0032278840979508
DeepSEA-SEI	Asthma	CSA	0.0037547510460389
DeepSEA-SEI	Asthma	EAS	-0.0042321825666034
DeepSEA-SEI	Asthma	MID	0.0004029851096358
DeepSEA-SEI	Body mass index	AFR	0.0633116280863395
DeepSEA-SEI	Body mass index	AMR	0.0538954287357784
DeepSEA-SEI	Body mass index	CSA	0.0443362956554964
DeepSEA-SEI	Body mass index	EAS	0.1734738446626894
DeepSEA-SEI	Body mass index	MID	0.0236117083300811
DeepSEA-SEI	Breast cancer	AFR	0.0018401353348795
DeepSEA-SEI	Breast cancer	AMR	-0.0329638747659652
DeepSEA-SEI	Breast cancer	CSA	0.0048374127152624
DeepSEA-SEI	Breast cancer	EAS	-0.0015552724552759
DeepSEA-SEI	Breast cancer	MID	0.0344584820468889
DeepSEA-SEI	Chronic kidney disease	AFR	9.185375080411618e-06
DeepSEA-SEI	Chronic kidney disease	AMR	0.0019021483386758
DeepSEA-SEI	Chronic kidney disease	CSA	-0.0005205234014937
DeepSEA-SEI	Chronic kidney disease	EAS	0.0003778923854087
DeepSEA-SEI	Chronic kidney disease	MID	0.0001479527154828
DeepSEA-SEI	Coronary heart disease	AFR	0.0004225412693447
DeepSEA-SEI	Coronary heart disease	AMR	0.0098516935495224
DeepSEA-SEI	Coronary heart disease	CSA	0.004597822169047
DeepSEA-SEI	Coronary heart disease	EAS	0.003365336877057
DeepSEA-SEI	Coronary heart disease	MID	-0.0017968560160437
DeepSEA-SEI	Forced vital capacity	AFR	0.370199965076129
DeepSEA-SEI	Forced vital capacity	AMR	0.4923481481582336
DeepSEA-SEI	Forced vital capacity	CSA	0.4390306725898929
DeepSEA-SEI	Forced vital capacity	EAS	0.4670258947723247
DeepSEA-SEI	Forced vital capacity	MID	0.4288710789941611
DeepSEA-SEI	Glucose	AFR	0.0197175615111257
DeepSEA-SEI	Glucose	AMR	0.0008384893785192
DeepSEA-SEI	Glucose	CSA	0.0162389941063104
DeepSEA-SEI	Glucose	EAS	0.020636832832919
DeepSEA-SEI	Glucose	MID	-0.0045586593176848
DeepSEA-SEI	HDL cholesterol	AFR	0.1046934322169231
DeepSEA-SEI	HDL cholesterol	AMR	0.1576759650547631
DeepSEA-SEI	HDL cholesterol	CSA	0.1956208790263149
DeepSEA-SEI	HDL cholesterol	EAS	0.1823828030994188
DeepSEA-SEI	HDL cholesterol	MID	0.2271505617135891
DeepSEA-SEI	Idiopathic pulmonary fibrosis	AFR	-0.001118610973681
DeepSEA-SEI	Idiopathic pulmonary fibrosis	AMR	0.013893849707891
DeepSEA-SEI	Idiopathic pulmonary fibrosis	CSA	0.0008741734097312
DeepSEA-SEI	Idiopathic pulmonary fibrosis	EAS	-0.0074420399028469
DeepSEA-SEI	Idiopathic pulmonary fibrosis	MID	-0.0064473189419284
DeepSEA-SEI	Inflammatory bowel disease	AFR	0.002155236870109
DeepSEA-SEI	Inflammatory bowel disease	AMR	-0.003749541563926
DeepSEA-SEI	Inflammatory bowel disease	CSA	0.0067240374266599
DeepSEA-SEI	Inflammatory bowel disease	EAS	-0.0076605891331354
DeepSEA-SEI	Inflammatory bowel disease	MID	-0.0112886608113386
DeepSEA-SEI	Insulin-like growth factor 1	AFR	0.0654057330265658
DeepSEA-SEI	Insulin-like growth factor 1	AMR	0.0731266925583326
DeepSEA-SEI	Insulin-like growth factor 1	CSA	0.0946914445851565
DeepSEA-SEI	Insulin-like growth factor 1	EAS	0.1230059582740909
DeepSEA-SEI	Insulin-like growth factor 1	MID	0.1193971745223435
DeepSEA-SEI	Intra-ocular pressure	AFR	0.0296199485698936
DeepSEA-SEI	Intra-ocular pressure	AMR	0.0449027924988119
DeepSEA-SEI	Intra-ocular pressure	CSA	0.0109643871523488
DeepSEA-SEI	Intra-ocular pressure	EAS	-0.0134201705445384
DeepSEA-SEI	Intra-ocular pressure	MID	-0.008949233711529
DeepSEA-SEI	Prostate cancer	AFR	0.0041369639029487
DeepSEA-SEI	Prostate cancer	AMR	-0.0125936562258177
DeepSEA-SEI	Prostate cancer	CSA	0.0034549491208569
DeepSEA-SEI	Prostate cancer	EAS	0.0056984327873229
DeepSEA-SEI	Prostate cancer	MID	0.0785219249508239
DeepSEA-SEI	Rheumatoid arthritis	AFR	0.0072140627907764
DeepSEA-SEI	Rheumatoid arthritis	AMR	-0.0091486452482974
DeepSEA-SEI	Rheumatoid arthritis	CSA	-0.0148558472304085
DeepSEA-SEI	Rheumatoid arthritis	EAS	0.0049703466078222
DeepSEA-SEI	Rheumatoid arthritis	MID	-0.0381176227561294
DeepSEA-SEI	Triglycerides	AFR	0.0494005319351592
DeepSEA-SEI	Triglycerides	AMR	0.0646791461655562
DeepSEA-SEI	Triglycerides	CSA	0.0509155185997953
DeepSEA-SEI	Triglycerides	EAS	0.0502628255267862
DeepSEA-SEI	Triglycerides	MID	0.0754224814488641
DeepSEA-SEI	Type 2 diabetes	AFR	0.0005523724160471
DeepSEA-SEI	Type 2 diabetes	AMR	0.0015443956616802
DeepSEA-SEI	Type 2 diabetes	CSA	0.0023964012156618
DeepSEA-SEI	Type 2 diabetes	EAS	-0.0008254052937392
DeepSEA-SEI	Type 2 diabetes	MID	-0.000580753121271
DeepSEA-SEI	Urate	AFR	0.2311556293311915
DeepSEA-SEI	Urate	AMR	0.323785357903123
DeepSEA-SEI	Urate	CSA	0.2428501530348195
DeepSEA-SEI	Urate	EAS	0.2859607539460728
DeepSEA-SEI	Urate	MID	0.2703878110151967
DeepSEA-SEI	Ventricular rate	AFR	-0.1049310657570627
DeepSEA-SEI	Ventricular rate	AMR	-0.5484223931514599
DeepSEA-SEI	Ventricular rate	CSA	-0.5046893197819475
DeepSEA-SEI	Ventricular rate	EAS	-0.1000015061581342
DeepSEA-SEI	Ventricular rate	MID	-0.5988539460639745
DeepSEA-SEI	White blood cell count	AFR	0.0515465932635039
DeepSEA-SEI	White blood cell count	AMR	0.0249732405376488
DeepSEA-SEI	White blood cell count	CSA	0.0380264978909786
DeepSEA-SEI	White blood cell count	EAS	0.0328843391553484
DeepSEA-SEI	White blood cell count	MID	0.060080344812631
Enformer	Alzheimer's disease	AFR	-0.0004391323557235
Enformer	Alzheimer's disease	AMR	0.0364358642097295
Enformer	Alzheimer's disease	CSA	-0.0010885158265419
Enformer	Alzheimer's disease	EAS	-0.018004989312234
Enformer	Alzheimer's disease	MID	-0.030497482263437
Enformer	Asthma	AFR	0.0008610190573194
Enformer	Asthma	AMR	0.0069251481253667
Enformer	Asthma	CSA	0.0039897038352899
Enformer	Asthma	EAS	-0.0036673735608305
Enformer	Asthma	MID	-0.0015404807397838
Enformer	Body mass index	AFR	0.0576470402895806
Enformer	Body mass index	AMR	0.0330156219765914
Enformer	Body mass index	CSA	0.0414338632662843
Enformer	Body mass index	EAS	0.1715026756839846
Enformer	Body mass index	MID	0.0306225707974646
Enformer	Breast cancer	AFR	0.0148838032169728
Enformer	Breast cancer	AMR	0.0047371290466335
Enformer	Breast cancer	CSA	0.0227625868353785
Enformer	Breast cancer	EAS	0.0309368020060846
Enformer	Breast cancer	MID	0.0667196570981179
Enformer	Chronic kidney disease	AFR	6.262069999001252e-05
Enformer	Chronic kidney disease	AMR	-0.0002818707426706
Enformer	Chronic kidney disease	CSA	-0.0013290784599606
Enformer	Chronic kidney disease	EAS	-0.0038837070088291
Enformer	Chronic kidney disease	MID	0.0014594107235155
Enformer	Coronary heart disease	AFR	0.0024774058220784
Enformer	Coronary heart disease	AMR	0.0067243210715499
Enformer	Coronary heart disease	CSA	0.0071671985445239
Enformer	Coronary heart disease	EAS	0.002552787159888
Enformer	Coronary heart disease	MID	0.0013045038452958
Enformer	Forced vital capacity	AFR	0.3694826167631042
Enformer	Forced vital capacity	AMR	0.4942858580418761
Enformer	Forced vital capacity	CSA	0.4390622510472765
Enformer	Forced vital capacity	EAS	0.4650091288671802
Enformer	Forced vital capacity	MID	0.4257386960486385
Enformer	Glucose	AFR	0.019780972105304
Enformer	Glucose	AMR	0.0034513420892988
Enformer	Glucose	CSA	0.0166315553332175
Enformer	Glucose	EAS	0.0202662620020992
Enformer	Glucose	MID	-0.0048126945384461
Enformer	HDL cholesterol	AFR	0.1092196963630059
Enformer	HDL cholesterol	AMR	0.1607947655719954
Enformer	HDL cholesterol	CSA	0.1928998697443475
Enformer	HDL cholesterol	EAS	0.1852823149439298
Enformer	HDL cholesterol	MID	0.2303369175905461
Enformer	Idiopathic pulmonary fibrosis	AFR	-0.0008785671501644
Enformer	Idiopathic pulmonary fibrosis	AMR	0.0059606858350025
Enformer	Idiopathic pulmonary fibrosis	CSA	-0.0009182296142647
Enformer	Idiopathic pulmonary fibrosis	EAS	-0.0109694406882695
Enformer	Idiopathic pulmonary fibrosis	MID	0.0113802921503258
Enformer	Inflammatory bowel disease	AFR	-0.0025722989466907
Enformer	Inflammatory bowel disease	AMR	0.0590408400295316
Enformer	Inflammatory bowel disease	CSA	0.013785190194573
Enformer	Inflammatory bowel disease	EAS	-0.0046267359331209
Enformer	Inflammatory bowel disease	MID	-0.0110846994660887
Enformer	Insulin-like growth factor 1	AFR	0.0654569590808359
Enformer	Insulin-like growth factor 1	AMR	0.0721247853226659
Enformer	Insulin-like growth factor 1	CSA	0.0948106798603635
Enformer	Insulin-like growth factor 1	EAS	0.1224899776553341
Enformer	Insulin-like growth factor 1	MID	0.1204851619038436
Enformer	Intra-ocular pressure	AFR	0.0299123602134934
Enformer	Intra-ocular pressure	AMR	0.0450423425944755
Enformer	Intra-ocular pressure	CSA	0.0110292941160664
Enformer	Intra-ocular pressure	EAS	-0.0126989284856665
Enformer	Intra-ocular pressure	MID	-0.0091289938237799
Enformer	Prostate cancer	AFR	0.0022800764519975
Enformer	Prostate cancer	AMR	-0.0317448442644493
Enformer	Prostate cancer	CSA	0.000259649497728
Enformer	Prostate cancer	EAS	-0.0084249564289299
Enformer	Prostate cancer	MID	-0.0247757870409917
Enformer	Rheumatoid arthritis	AFR	-0.0079533620020941
Enformer	Rheumatoid arthritis	AMR	-0.0685320606764837
Enformer	Rheumatoid arthritis	CSA	-0.0074070157336324
Enformer	Rheumatoid arthritis	EAS	-0.0480848028267387
Enformer	Rheumatoid arthritis	MID	0.0113041982396512
Enformer	Triglycerides	AFR	0.0485582287230488
Enformer	Triglycerides	AMR	0.0735922316608655
Enformer	Triglycerides	CSA	0.052772710489277
Enformer	Triglycerides	EAS	0.0542155906748961
Enformer	Triglycerides	MID	0.0580757694628269
Enformer	Type 2 diabetes	AFR	0.0012784016581244
Enformer	Type 2 diabetes	AMR	0.0018562734758672
Enformer	Type 2 diabetes	CSA	0.0026062681743779
Enformer	Type 2 diabetes	EAS	0.0027418477250336
Enformer	Type 2 diabetes	MID	0.0012953476453052
Enformer	Urate	AFR	0.24000429566053
Enformer	Urate	AMR	0.331203131597125
Enformer	Urate	CSA	0.2488255869745526
Enformer	Urate	EAS	0.2910121362984813
Enformer	Urate	MID	0.2818622758683797
Enformer	Ventricular rate	AFR	-0.0950546590417456
Enformer	Ventricular rate	AMR	-0.8217154737565074
Enformer	Ventricular rate	CSA	-0.4373014342676337
Enformer	Ventricular rate	EAS	-0.0592118529667269
Enformer	Ventricular rate	MID	-0.651521546274158
Enformer	White blood cell count	AFR	0.047348173922706
Enformer	White blood cell count	AMR	0.0239028694767988
Enformer	White blood cell count	CSA	0.0410129810453956
Enformer	White blood cell count	EAS	0.0291177441916471
Enformer	White blood cell count	MID	0.0572807541449567
FINEMAP	Alzheimer's disease	AFR	0.0010313275909506
FINEMAP	Alzheimer's disease	AMR	0.0003758609669232
FINEMAP	Alzheimer's disease	CSA	-0.0009187846985736
FINEMAP	Alzheimer's disease	EAS	-0.0056741887157998
FINEMAP	Alzheimer's disease	MID	-0.0211281641755275
FINEMAP	Asthma	AFR	-0.0002893748468905
FINEMAP	Asthma	AMR	0.0116090483149023
FINEMAP	Asthma	CSA	-0.0004127698643093
FINEMAP	Asthma	EAS	-0.0010053332570887
FINEMAP	Asthma	MID	0.003289428514629
FINEMAP	Body mass index	AFR	0.0649171008230159
FINEMAP	Body mass index	AMR	0.0469414248731258
FINEMAP	Body mass index	CSA	0.045257425367531
FINEMAP	Body mass index	EAS	0.1689297379864116
FINEMAP	Body mass index	MID	0.0332644143878178
FINEMAP	Breast cancer	AFR	0.0362369097952266
FINEMAP	Breast cancer	AMR	0.0009791898102618
FINEMAP	Breast cancer	CSA	0.0051856573643576
FINEMAP	Breast cancer	EAS	0.0411186423742069
FINEMAP	Breast cancer	MID	0.0312386597081384
FINEMAP	Chronic kidney disease	AFR	0.0017602751557303
FINEMAP	Chronic kidney disease	AMR	0.000220300271708
FINEMAP	Chronic kidney disease	CSA	0.0015336334766268
FINEMAP	Chronic kidney disease	EAS	-0.0034467832747296
FINEMAP	Chronic kidney disease	MID	0.0017216584996064
FINEMAP	Coronary heart disease	AFR	-0.000370241474159
FINEMAP	Coronary heart disease	AMR	-0.0004490269478064
FINEMAP	Coronary heart disease	CSA	0.0058461136974388
FINEMAP	Coronary heart disease	EAS	-0.0052998210712065
FINEMAP	Coronary heart disease	MID	-0.0048901666896612
FINEMAP	Forced vital capacity	AFR	0.3689120645926401
FINEMAP	Forced vital capacity	AMR	0.49138529847935
FINEMAP	Forced vital capacity	CSA	0.4391743378953145
FINEMAP	Forced vital capacity	EAS	0.4694121928543738
FINEMAP	Forced vital capacity	MID	0.4262005126138201
FINEMAP	Glucose	AFR	0.0195810629620863
FINEMAP	Glucose	AMR	0.0039268724091768
FINEMAP	Glucose	CSA	0.0166908495311718
FINEMAP	Glucose	EAS	0.0233828089487225
FINEMAP	Glucose	MID	-0.0043078471773088
FINEMAP	HDL cholesterol	AFR	0.1054810947313018
FINEMAP	HDL cholesterol	AMR	0.1586561057835599
FINEMAP	HDL cholesterol	CSA	0.1845917244663972
FINEMAP	HDL cholesterol	EAS	0.1770244345625762
FINEMAP	HDL cholesterol	MID	0.2245404223879689
FINEMAP	Idiopathic pulmonary fibrosis	AFR	0.0011044084727766
FINEMAP	Idiopathic pulmonary fibrosis	AMR	0.0027608286976194
FINEMAP	Idiopathic pulmonary fibrosis	CSA	0.0001195652021495
FINEMAP	Idiopathic pulmonary fibrosis	EAS	0.0135868170494083
FINEMAP	Idiopathic pulmonary fibrosis	MID	-0.0076028219575662
FINEMAP	Inflammatory bowel disease	AFR	-0.0056889260825844
FINEMAP	Inflammatory bowel disease	AMR	0.058518078152492
FINEMAP	Inflammatory bowel disease	CSA	0.0031138578521219
FINEMAP	Inflammatory bowel disease	EAS	0.0029544734182828
FINEMAP	Inflammatory bowel disease	MID	-0.0037270558291174
FINEMAP	Insulin-like growth factor 1	AFR	0.0658196657458514
FINEMAP	Insulin-like growth factor 1	AMR	0.0681381549115191
FINEMAP	Insulin-like growth factor 1	CSA	0.0949497464084453
FINEMAP	Insulin-like growth factor 1	EAS	0.1126126067165532
FINEMAP	Insulin-like growth factor 1	MID	0.1190171255225865
FINEMAP	Intra-ocular pressure	AFR	0.0297523725004612
FINEMAP	Intra-ocular pressure	AMR	0.0467947153391353
FINEMAP	Intra-ocular pressure	CSA	0.0112115244316876
FINEMAP	Intra-ocular pressure	EAS	-0.0131138893693722
FINEMAP	Intra-ocular pressure	MID	-0.0150576150159361
FINEMAP	Prostate cancer	AFR	-0.0007499719403025
FINEMAP	Prostate cancer	AMR	-0.020321052805732
FINEMAP	Prostate cancer	CSA	0.0200091671679761
FINEMAP	Prostate cancer	EAS	-0.0358772271905718
FINEMAP	Prostate cancer	MID	0.0389573229613041
FINEMAP	Rheumatoid arthritis	AFR	0.0053577553909786
FINEMAP	Rheumatoid arthritis	AMR	-0.0439583151072625
FINEMAP	Rheumatoid arthritis	CSA	-0.0060909653021298
FINEMAP	Rheumatoid arthritis	EAS	0.0042287292152185
FINEMAP	Rheumatoid arthritis	MID	-0.1435870094422183
FINEMAP	Triglycerides	AFR	0.0454622059226147
FINEMAP	Triglycerides	AMR	0.0810435463041428
FINEMAP	Triglycerides	CSA	0.0836384775152076
FINEMAP	Triglycerides	EAS	0.0739974317328731
FINEMAP	Triglycerides	MID	0.0782296654508233
FINEMAP	Type 2 diabetes	AFR	0.0002001098034577
FINEMAP	Type 2 diabetes	AMR	0.0023502362139241
FINEMAP	Type 2 diabetes	CSA	-0.0011277961140443
FINEMAP	Type 2 diabetes	EAS	0.0002990675287598
FINEMAP	Type 2 diabetes	MID	-0.001364519940257
FINEMAP	Urate	AFR	0.2354915636040239
FINEMAP	Urate	AMR	0.320893162966379
FINEMAP	Urate	CSA	0.2428159404614427
FINEMAP	Urate	EAS	0.2857755289030024
FINEMAP	Urate	MID	0.2727889018805531
FINEMAP	Ventricular rate	AFR	-0.0915857331310843
FINEMAP	Ventricular rate	AMR	-1.13984298472119
FINEMAP	Ventricular rate	CSA	-0.4668299802735646
FINEMAP	Ventricular rate	EAS	-0.079478683713499
FINEMAP	Ventricular rate	MID	-0.6644094080889827
FINEMAP	White blood cell count	AFR	0.046195109267012
FINEMAP	White blood cell count	AMR	0.0270459154622831
FINEMAP	White blood cell count	CSA	0.0403325620989402
FINEMAP	White blood cell count	EAS	0.0305967687485178
FINEMAP	White blood cell count	MID	0.0635818736450565
MIFM	Alzheimer's disease	AFR	-0.0013316591932086
MIFM	Alzheimer's disease	AMR	-0.0104589083452876
MIFM	Alzheimer's disease	CSA	-0.0047319598261873
MIFM	Alzheimer's disease	EAS	-0.0068001365548935
MIFM	Alzheimer's disease	MID	-0.054206314562208
MIFM	Asthma	AFR	0.0004483975614132
MIFM	Asthma	AMR	0.017961616323485
MIFM	Asthma	CSA	0.0035797005008686
MIFM	Asthma	EAS	-0.0017484560812012
MIFM	Asthma	MID	-0.0022073080127584
MIFM	Body mass index	AFR	0.0616389693685765
MIFM	Body mass index	AMR	0.0416395562292392
MIFM	Body mass index	CSA	0.0431289978587633
MIFM	Body mass index	EAS	0.1652099403808209
MIFM	Body mass index	MID	0.0192441194248863
MIFM	Breast cancer	AFR	-0.0021891249618435
MIFM	Breast cancer	AMR	0.0034418064743215
MIFM	Breast cancer	CSA	0.0123337492906183
MIFM	Breast cancer	EAS	0.0211205498724559
MIFM	Breast cancer	MID	0.0508690576158955
MIFM	Chronic kidney disease	AFR	-7.6168024854395e-05
MIFM	Chronic kidney disease	AMR	0.0006064810133819
MIFM	Chronic kidney disease	CSA	0.0013920803402214
MIFM	Chronic kidney disease	EAS	0.001082729291779
MIFM	Chronic kidney disease	MID	0.0013760793579087
MIFM	Coronary heart disease	AFR	0.0007723810052649
MIFM	Coronary heart disease	AMR	0.0044288597913669
MIFM	Coronary heart disease	CSA	0.0073613214048685
MIFM	Coronary heart disease	EAS	0.0073688845656566
MIFM	Coronary heart disease	MID	0.0037557712579976
MIFM	Forced vital capacity	AFR	0.3698404562703892
MIFM	Forced vital capacity	AMR	0.4921372658796241
MIFM	Forced vital capacity	CSA	0.4395710393821556
MIFM	Forced vital capacity	EAS	0.4691981416651832
MIFM	Forced vital capacity	MID	0.4247118603738075
MIFM	Glucose	AFR	0.0195222965848381
MIFM	Glucose	AMR	0.0055908678778866
MIFM	Glucose	CSA	0.0162657165575206
MIFM	Glucose	EAS	0.0224767014668476
MIFM	Glucose	MID	-0.0091517654298644
MIFM	HDL cholesterol	AFR	0.109543653112971
MIFM	HDL cholesterol	AMR	0.1601577475218804
MIFM	HDL cholesterol	CSA	0.1923263513917733
MIFM	HDL cholesterol	EAS	0.1837609359487785
MIFM	HDL cholesterol	MID	0.2263405232496421
MIFM	Idiopathic pulmonary fibrosis	AFR	-0.0004576998117614
MIFM	Idiopathic pulmonary fibrosis	AMR	-0.015388836510574
MIFM	Idiopathic pulmonary fibrosis	CSA	-0.0004729102881446
MIFM	Idiopathic pulmonary fibrosis	EAS	-0.0099858897790848
MIFM	Idiopathic pulmonary fibrosis	MID	0.0127452765086298
MIFM	Inflammatory bowel disease	AFR	-0.0023616673527167
MIFM	Inflammatory bowel disease	AMR	-0.0024383045676594
MIFM	Inflammatory bowel disease	CSA	0.005162102096979
MIFM	Inflammatory bowel disease	EAS	0.0074686717365896
MIFM	Inflammatory bowel disease	MID	0.0275981486964663
MIFM	Insulin-like growth factor 1	AFR	0.0661037325601068
MIFM	Insulin-like growth factor 1	AMR	0.0747996866263967
MIFM	Insulin-like growth factor 1	CSA	0.0951558573591135
MIFM	Insulin-like growth factor 1	EAS	0.1228477229982919
MIFM	Insulin-like growth factor 1	MID	0.1213786892654421
MIFM	Intra-ocular pressure	AFR	0.0300018207800254
MIFM	Intra-ocular pressure	AMR	0.0446959304767163
MIFM	Intra-ocular pressure	CSA	0.0109762261504301
MIFM	Intra-ocular pressure	EAS	-0.0130183287590096
MIFM	Intra-ocular pressure	MID	-0.008328682794215
MIFM	Prostate cancer	AFR	-0.0035069242109735
MIFM	Prostate cancer	AMR	-0.0422538991652422
MIFM	Prostate cancer	CSA	0.0002586566111025
MIFM	Prostate cancer	EAS	-0.0154375195467064
MIFM	Prostate cancer	MID	0.0025530943743383
MIFM	Rheumatoid arthritis	AFR	-0.0272900804050202
MIFM	Rheumatoid arthritis	AMR	-0.0018648035071559
MIFM	Rheumatoid arthritis	CSA	-0.0195934832747842
MIFM	Rheumatoid arthritis	EAS	-0.0553458752068274
MIFM	Rheumatoid arthritis	MID	-0.0219897949004205
MIFM	Triglycerides	AFR	0.0492937948982111
MIFM	Triglycerides	AMR	0.0754122504297128
MIFM	Triglycerides	CSA	0.0881871952182482
MIFM	Triglycerides	EAS	0.0707192999069264
MIFM	Triglycerides	MID	0.0646056364166845
MIFM	Type 2 diabetes	AFR	0.0010367737567104
MIFM	Type 2 diabetes	AMR	0.000390477636068
MIFM	Type 2 diabetes	CSA	0.0021347472051947
MIFM	Type 2 diabetes	EAS	0.002374298746913
MIFM	Type 2 diabetes	MID	0.0009859351048754
MIFM	Urate	AFR	0.2393336375771496
MIFM	Urate	AMR	0.3306992922628027
MIFM	Urate	CSA	0.2479104777720834
MIFM	Urate	EAS	0.2903701487289326
MIFM	Urate	MID	0.2817451784264969
MIFM	Ventricular rate	AFR	-0.1033101974676707
MIFM	Ventricular rate	AMR	-0.5033678272746297
MIFM	Ventricular rate	CSA	-0.4010348025278173
MIFM	Ventricular rate	EAS	-0.0491472666079086
MIFM	Ventricular rate	MID	-0.6319890891395178
MIFM	White blood cell count	AFR	0.0518594271349544
MIFM	White blood cell count	AMR	0.0213734173527518
MIFM	White blood cell count	CSA	0.0419771008547138
MIFM	White blood cell count	EAS	0.0351960006273546
MIFM	White blood cell count	MID	0.057037514675711
PAINTOR	Alzheimer's disease	AFR	0.0005253709342716
PAINTOR	Alzheimer's disease	AMR	-0.0483650057727733
PAINTOR	Alzheimer's disease	CSA	7.534527782619982e-05
PAINTOR	Alzheimer's disease	EAS	-0.0006157489213659
PAINTOR	Alzheimer's disease	MID	-0.0191928117219349
PAINTOR	Asthma	AFR	-0.0019120604273813
PAINTOR	Asthma	AMR	0.003141280798922
PAINTOR	Asthma	CSA	0.0016300111760946
PAINTOR	Asthma	EAS	-0.0021685627478099
PAINTOR	Asthma	MID	-0.0006784093292984
PAINTOR	Body mass index	AFR	0.0652286911687289
PAINTOR	Body mass index	AMR	0.0462039462872801
PAINTOR	Body mass index	CSA	0.0453086798820634
PAINTOR	Body mass index	EAS	0.1694980574209554
PAINTOR	Body mass index	MID	0.0337934369290092
PAINTOR	Breast cancer	AFR	0.0358175370114363
PAINTOR	Breast cancer	AMR	-0.0302818016894439
PAINTOR	Breast cancer	CSA	-0.0070021619330495
PAINTOR	Breast cancer	EAS	0.0412918195649178
PAINTOR	Breast cancer	MID	0.0176995225131658
PAINTOR	Chronic kidney disease	AFR	0.0017602751557303
PAINTOR	Chronic kidney disease	AMR	0.000220300271708
PAINTOR	Chronic kidney disease	CSA	0.0015336334766268
PAINTOR	Chronic kidney disease	EAS	-0.0034467832747296
PAINTOR	Chronic kidney disease	MID	0.0017216584996064
PAINTOR	Coronary heart disease	AFR	-0.0007089917449146
PAINTOR	Coronary heart disease	AMR	0.0127723096966092
PAINTOR	Coronary heart disease	CSA	0.0135251651879627
PAINTOR	Coronary heart disease	EAS	-0.0022991385061172
PAINTOR	Coronary heart disease	MID	0.0010161148505829
PAINTOR	Forced vital capacity	AFR	0.3689431464123609
PAINTOR	Forced vital capacity	AMR	0.4918949055623492
PAINTOR	Forced vital capacity	CSA	0.4391600961290454
PAINTOR	Forced vital capacity	EAS	0.4692957566661564
PAINTOR	Forced vital capacity	MID	0.4263054028262175
PAINTOR	Glucose	AFR	0.019581062962086
PAINTOR	Glucose	AMR	0.0039268724091774
PAINTOR	Glucose	CSA	0.0166908495311717
PAINTOR	Glucose	EAS	0.0233828089487246
PAINTOR	Glucose	MID	-0.0043078471773095
PAINTOR	HDL cholesterol	AFR	0.1054810947313021
PAINTOR	HDL cholesterol	AMR	0.1586561057835599
PAINTOR	HDL cholesterol	CSA	0.1845917244663971
PAINTOR	HDL cholesterol	EAS	0.1770244345625765
PAINTOR	HDL cholesterol	MID	0.2245404223879689
PAINTOR	Idiopathic pulmonary fibrosis	AFR	0.0027082868128058
PAINTOR	Idiopathic pulmonary fibrosis	AMR	-0.0098921475740491
PAINTOR	Idiopathic pulmonary fibrosis	CSA	0.0014964974276446
PAINTOR	Idiopathic pulmonary fibrosis	EAS	0.0145092855522582
PAINTOR	Idiopathic pulmonary fibrosis	MID	-0.0178228855610944
PAINTOR	Inflammatory bowel disease	AFR	-0.0012689598411229
PAINTOR	Inflammatory bowel disease	AMR	0.0382741544498715
PAINTOR	Inflammatory bowel disease	CSA	0.0103516857050022
PAINTOR	Inflammatory bowel disease	EAS	0.0022285606547249
PAINTOR	Inflammatory bowel disease	MID	-0.0118760754229741
PAINTOR	Insulin-like growth factor 1	AFR	0.0658196657458517
PAINTOR	Insulin-like growth factor 1	AMR	0.0681381549115195
PAINTOR	Insulin-like growth factor 1	CSA	0.0949497464084454
PAINTOR	Insulin-like growth factor 1	EAS	0.1126126067165536
PAINTOR	Insulin-like growth factor 1	MID	0.1190171255225868
PAINTOR	Intra-ocular pressure	AFR	0.0297523725004609
PAINTOR	Intra-ocular pressure	AMR	0.0467947153391318
PAINTOR	Intra-ocular pressure	CSA	0.0112115244316876
PAINTOR	Intra-ocular pressure	EAS	-0.0131138893693738
PAINTOR	Intra-ocular pressure	MID	-0.0150576150159356
PAINTOR	Prostate cancer	AFR	-0.0008925274178873
PAINTOR	Prostate cancer	AMR	0.030526069997149
PAINTOR	Prostate cancer	CSA	0.020520559156777
PAINTOR	Prostate cancer	EAS	-0.018598254465156
PAINTOR	Prostate cancer	MID	0.0054725316323749
PAINTOR	Rheumatoid arthritis	AFR	0.0176340872208607
PAINTOR	Rheumatoid arthritis	AMR	-0.0312522931535328
PAINTOR	Rheumatoid arthritis	CSA	-0.0038934614670445
PAINTOR	Rheumatoid arthritis	EAS	0.0016838612236319
PAINTOR	Rheumatoid arthritis	MID	-0.1488906062246526
PAINTOR	Triglycerides	AFR	0.0454622059226147
PAINTOR	Triglycerides	AMR	0.0810435463041431
PAINTOR	Triglycerides	CSA	0.0836384775152075
PAINTOR	Triglycerides	EAS	0.0739974317328733
PAINTOR	Triglycerides	MID	0.0782296654508234
PAINTOR	Type 2 diabetes	AFR	0.0002002516144373
PAINTOR	Type 2 diabetes	AMR	0.0014529787451734
PAINTOR	Type 2 diabetes	CSA	0.0001222012046169
PAINTOR	Type 2 diabetes	EAS	0.0002990675287598
PAINTOR	Type 2 diabetes	MID	0.0002905777355409
PAINTOR	Urate	AFR	0.23548847911894
PAINTOR	Urate	AMR	0.3208767057378371
PAINTOR	Urate	CSA	0.2427698762595067
PAINTOR	Urate	EAS	0.2857724194762204
PAINTOR	Urate	MID	0.2727936813395902
PAINTOR	Ventricular rate	AFR	-0.091467345051131
PAINTOR	Ventricular rate	AMR	-1.2019846420704976
PAINTOR	Ventricular rate	CSA	-0.4514277208977342
PAINTOR	Ventricular rate	EAS	-0.0803580228853142
PAINTOR	Ventricular rate	MID	-0.6430343260157075
PAINTOR	White blood cell count	AFR	0.0456576958350067
PAINTOR	White blood cell count	AMR	0.0262266008664406
PAINTOR	White blood cell count	CSA	0.0409903331995293
PAINTOR	White blood cell count	EAS	0.0312705353405756
PAINTOR	White blood cell count	MID	0.0636471574039677
PolyFun FINEMAP	Alzheimer's disease	AFR	0.0010313275909506
PolyFun FINEMAP	Alzheimer's disease	AMR	0.0003758609669232
PolyFun FINEMAP	Alzheimer's disease	CSA	-0.0008074963903093
PolyFun FINEMAP	Alzheimer's disease	EAS	-0.0056741887157998
PolyFun FINEMAP	Alzheimer's disease	MID	-0.0211281641755275
PolyFun FINEMAP	Asthma	AFR	-0.0005727129796501
PolyFun FINEMAP	Asthma	AMR	0.0101223048183996
PolyFun FINEMAP	Asthma	CSA	-0.0002216204078802
PolyFun FINEMAP	Asthma	EAS	-0.0009388420100215
PolyFun FINEMAP	Asthma	MID	0.0032300771172127
PolyFun FINEMAP	Body mass index	AFR	0.0649171008230159
PolyFun FINEMAP	Body mass index	AMR	0.0469414248731258
PolyFun FINEMAP	Body mass index	CSA	0.045257425367531
PolyFun FINEMAP	Body mass index	EAS	0.1689297379864116
PolyFun FINEMAP	Body mass index	MID	0.0332644143878178
PolyFun FINEMAP	Breast cancer	AFR	0.0346847297083172
PolyFun FINEMAP	Breast cancer	AMR	-0.0064288163561746
PolyFun FINEMAP	Breast cancer	CSA	-0.0103068859299028
PolyFun FINEMAP	Breast cancer	EAS	0.0342802020574644
PolyFun FINEMAP	Breast cancer	MID	-0.0101024967873273
PolyFun FINEMAP	Chronic kidney disease	AFR	0.0017602751557303
PolyFun FINEMAP	Chronic kidney disease	AMR	0.000220300271708
PolyFun FINEMAP	Chronic kidney disease	CSA	0.0015336334766268
PolyFun FINEMAP	Chronic kidney disease	EAS	-0.0034467832747296
PolyFun FINEMAP	Chronic kidney disease	MID	0.0017216584996064
PolyFun FINEMAP	Coronary heart disease	AFR	-0.000370241474159
PolyFun FINEMAP	Coronary heart disease	AMR	9.651740622582672e-05
PolyFun FINEMAP	Coronary heart disease	CSA	0.0042493997460525
PolyFun FINEMAP	Coronary heart disease	EAS	-0.0031411733850136
PolyFun FINEMAP	Coronary heart disease	MID	-0.0048901666896612
PolyFun FINEMAP	Forced vital capacity	AFR	0.3689120645926399
PolyFun FINEMAP	Forced vital capacity	AMR	0.49138529847935
PolyFun FINEMAP	Forced vital capacity	CSA	0.4391743378953144
PolyFun FINEMAP	Forced vital capacity	EAS	0.4694121928543741
PolyFun FINEMAP	Forced vital capacity	MID	0.4262005126138195
PolyFun FINEMAP	Glucose	AFR	0.0195810629620861
PolyFun FINEMAP	Glucose	AMR	0.0039268724091777
PolyFun FINEMAP	Glucose	CSA	0.0166908495311717
PolyFun FINEMAP	Glucose	EAS	0.0233828089487243
PolyFun FINEMAP	Glucose	MID	-0.0043078471773093
PolyFun FINEMAP	HDL cholesterol	AFR	0.1054810947313018
PolyFun FINEMAP	HDL cholesterol	AMR	0.1586561057835599
PolyFun FINEMAP	HDL cholesterol	CSA	0.1845917244663972
PolyFun FINEMAP	HDL cholesterol	EAS	0.1770244345625762
PolyFun FINEMAP	HDL cholesterol	MID	0.2245404223879689
PolyFun FINEMAP	Idiopathic pulmonary fibrosis	AFR	0.0011044084727766
PolyFun FINEMAP	Idiopathic pulmonary fibrosis	AMR	0.0027608286976194
PolyFun FINEMAP	Idiopathic pulmonary fibrosis	CSA	0.0001195652021495
PolyFun FINEMAP	Idiopathic pulmonary fibrosis	EAS	0.0135868170494083
PolyFun FINEMAP	Idiopathic pulmonary fibrosis	MID	-0.0076028219575662
PolyFun FINEMAP	Inflammatory bowel disease	AFR	-0.0016510707167159
PolyFun FINEMAP	Inflammatory bowel disease	AMR	0.0603576899205314
PolyFun FINEMAP	Inflammatory bowel disease	CSA	0.0080916666001098
PolyFun FINEMAP	Inflammatory bowel disease	EAS	0.0035459926945453
PolyFun FINEMAP	Inflammatory bowel disease	MID	-0.0100546485871137
PolyFun FINEMAP	Insulin-like growth factor 1	AFR	0.0658196657458514
PolyFun FINEMAP	Insulin-like growth factor 1	AMR	0.0681381549115191
PolyFun FINEMAP	Insulin-like growth factor 1	CSA	0.0949497464084453
PolyFun FINEMAP	Insulin-like growth factor 1	EAS	0.1126126067165532
PolyFun FINEMAP	Insulin-like growth factor 1	MID	0.1190171255225865
PolyFun FINEMAP	Intra-ocular pressure	AFR	0.0297523725004614
PolyFun FINEMAP	Intra-ocular pressure	AMR	0.0467947153391323
PolyFun FINEMAP	Intra-ocular pressure	CSA	0.0112115244316876
PolyFun FINEMAP	Intra-ocular pressure	EAS	-0.0131138893693719
PolyFun FINEMAP	Intra-ocular pressure	MID	-0.0150576150159382
PolyFun FINEMAP	Prostate cancer	AFR	-0.0009686534939454
PolyFun FINEMAP	Prostate cancer	AMR	0.0043892646264337
PolyFun FINEMAP	Prostate cancer	CSA	0.0194626683163965
PolyFun FINEMAP	Prostate cancer	EAS	-0.0084700318322925
PolyFun FINEMAP	Prostate cancer	MID	0.0087428191940118
PolyFun FINEMAP	Rheumatoid arthritis	AFR	0.0100262779363831
PolyFun FINEMAP	Rheumatoid arthritis	AMR	-0.0483948057984558
PolyFun FINEMAP	Rheumatoid arthritis	CSA	-0.0014300180591932
PolyFun FINEMAP	Rheumatoid arthritis	EAS	0.0002395008156212
PolyFun FINEMAP	Rheumatoid arthritis	MID	-0.1490250663409358
PolyFun FINEMAP	Triglycerides	AFR	0.0454622059226145
PolyFun FINEMAP	Triglycerides	AMR	0.081043546304143
PolyFun FINEMAP	Triglycerides	CSA	0.0836384775152076
PolyFun FINEMAP	Triglycerides	EAS	0.0739974317328729
PolyFun FINEMAP	Triglycerides	MID	0.0782296654508233
PolyFun FINEMAP	Type 2 diabetes	AFR	0.0002012508142931
PolyFun FINEMAP	Type 2 diabetes	AMR	0.0020556050650402
PolyFun FINEMAP	Type 2 diabetes	CSA	-0.0011810804892993
PolyFun FINEMAP	Type 2 diabetes	EAS	-0.0008598465131741
PolyFun FINEMAP	Type 2 diabetes	MID	-0.0007054084061286
PolyFun FINEMAP	Urate	AFR	0.235491563604024
PolyFun FINEMAP	Urate	AMR	0.3208931629663797
PolyFun FINEMAP	Urate	CSA	0.2428159404614427
PolyFun FINEMAP	Urate	EAS	0.2857755289030024
PolyFun FINEMAP	Urate	MID	0.2727889018805529
PolyFun FINEMAP	Ventricular rate	AFR	-0.0915857331310843
PolyFun FINEMAP	Ventricular rate	AMR	-1.13984298472119
PolyFun FINEMAP	Ventricular rate	CSA	-0.4668299802735663
PolyFun FINEMAP	Ventricular rate	EAS	-0.079478683713499
PolyFun FINEMAP	Ventricular rate	MID	-0.6644094080889827
PolyFun FINEMAP	White blood cell count	AFR	0.0461951092670118
PolyFun FINEMAP	White blood cell count	AMR	0.0270459154622833
PolyFun FINEMAP	White blood cell count	CSA	0.0403325620989401
PolyFun FINEMAP	White blood cell count	EAS	0.0305967687485175
PolyFun FINEMAP	White blood cell count	MID	0.0635818736450568
PolyFun SuSiE	Alzheimer's disease	AFR	0.0005253709342716
PolyFun SuSiE	Alzheimer's disease	AMR	-0.0483650057727733
PolyFun SuSiE	Alzheimer's disease	CSA	7.534527782619982e-05
PolyFun SuSiE	Alzheimer's disease	EAS	-0.0006157489213659
PolyFun SuSiE	Alzheimer's disease	MID	-0.0191928117219349
PolyFun SuSiE	Asthma	AFR	-0.0019119184923209
PolyFun SuSiE	Asthma	AMR	0.0128448935350121
PolyFun SuSiE	Asthma	CSA	0.0013712915762314
PolyFun SuSiE	Asthma	EAS	-0.0015738661641467
PolyFun SuSiE	Asthma	MID	0.0001532522891376
PolyFun SuSiE	Body mass index	AFR	0.0652286911687289
PolyFun SuSiE	Body mass index	AMR	0.0462039462872801
PolyFun SuSiE	Body mass index	CSA	0.0453086798820634
PolyFun SuSiE	Body mass index	EAS	0.1694980574209553
PolyFun SuSiE	Body mass index	MID	0.0337934369290092
PolyFun SuSiE	Breast cancer	AFR	0.0318771274094306
PolyFun SuSiE	Breast cancer	AMR	0.0015148101429924
PolyFun SuSiE	Breast cancer	CSA	0.0010184861184918
PolyFun SuSiE	Breast cancer	EAS	0.0252840172999304
PolyFun SuSiE	Breast cancer	MID	0.0452061951268833
PolyFun SuSiE	Chronic kidney disease	AFR	0.0017602751557303
PolyFun SuSiE	Chronic kidney disease	AMR	0.000220300271708
PolyFun SuSiE	Chronic kidney disease	CSA	0.0015336334766268
PolyFun SuSiE	Chronic kidney disease	EAS	-0.0034467832747296
PolyFun SuSiE	Chronic kidney disease	MID	0.0017216584996064
PolyFun SuSiE	Coronary heart disease	AFR	-0.0007089917449146
PolyFun SuSiE	Coronary heart disease	AMR	0.0127723096966092
PolyFun SuSiE	Coronary heart disease	CSA	0.0132233743246562
PolyFun SuSiE	Coronary heart disease	EAS	-0.0024946102265828
PolyFun SuSiE	Coronary heart disease	MID	-0.0031030751400741
PolyFun SuSiE	Forced vital capacity	AFR	0.3689431464123609
PolyFun SuSiE	Forced vital capacity	AMR	0.4918949055623491
PolyFun SuSiE	Forced vital capacity	CSA	0.4391600961290454
PolyFun SuSiE	Forced vital capacity	EAS	0.4692957566661566
PolyFun SuSiE	Forced vital capacity	MID	0.4263054028262168
PolyFun SuSiE	Glucose	AFR	0.0195810629620861
PolyFun SuSiE	Glucose	AMR	0.0039268724091766
PolyFun SuSiE	Glucose	CSA	0.0166908495311718
PolyFun SuSiE	Glucose	EAS	0.0233828089487242
PolyFun SuSiE	Glucose	MID	-0.0043078471773092
PolyFun SuSiE	HDL cholesterol	AFR	0.1054810947313018
PolyFun SuSiE	HDL cholesterol	AMR	0.1586561057835599
PolyFun SuSiE	HDL cholesterol	CSA	0.1845917244663973
PolyFun SuSiE	HDL cholesterol	EAS	0.1770244345625762
PolyFun SuSiE	HDL cholesterol	MID	0.2245404223879689
PolyFun SuSiE	Idiopathic pulmonary fibrosis	AFR	0.0027082868128058
PolyFun SuSiE	Idiopathic pulmonary fibrosis	AMR	-0.0098921475740491
PolyFun SuSiE	Idiopathic pulmonary fibrosis	CSA	0.0014964974276446
PolyFun SuSiE	Idiopathic pulmonary fibrosis	EAS	0.0145092855522582
PolyFun SuSiE	Idiopathic pulmonary fibrosis	MID	-0.0178228855610944
PolyFun SuSiE	Inflammatory bowel disease	AFR	-0.0046044582954502
PolyFun SuSiE	Inflammatory bowel disease	AMR	0.0458466529817217
PolyFun SuSiE	Inflammatory bowel disease	CSA	0.0120809706966582
PolyFun SuSiE	Inflammatory bowel disease	EAS	0.0043505915760176
PolyFun SuSiE	Inflammatory bowel disease	MID	-0.0175803033568771
PolyFun SuSiE	Insulin-like growth factor 1	AFR	0.0658196598295864
PolyFun SuSiE	Insulin-like growth factor 1	AMR	0.0698789265095299
PolyFun SuSiE	Insulin-like growth factor 1	CSA	0.0949458128402462
PolyFun SuSiE	Insulin-like growth factor 1	EAS	0.1126091869927826
PolyFun SuSiE	Insulin-like growth factor 1	MID	0.1190171458510056
PolyFun SuSiE	Intra-ocular pressure	AFR	0.0297523725004609
PolyFun SuSiE	Intra-ocular pressure	AMR	0.0467947153391338
PolyFun SuSiE	Intra-ocular pressure	CSA	0.0112115244316879
PolyFun SuSiE	Intra-ocular pressure	EAS	-0.0131138893693711
PolyFun SuSiE	Intra-ocular pressure	MID	-0.0150576150159362
PolyFun SuSiE	Prostate cancer	AFR	-0.0003755191820306
PolyFun SuSiE	Prostate cancer	AMR	0.0150222568641898
PolyFun SuSiE	Prostate cancer	CSA	0.0211043749110376
PolyFun SuSiE	Prostate cancer	EAS	-0.0128578400838037
PolyFun SuSiE	Prostate cancer	MID	-0.0104071197986958
PolyFun SuSiE	Rheumatoid arthritis	AFR	0.0086443083576482
PolyFun SuSiE	Rheumatoid arthritis	AMR	-0.0804912277414567
PolyFun SuSiE	Rheumatoid arthritis	CSA	-0.003592124849459
PolyFun SuSiE	Rheumatoid arthritis	EAS	0.004357966624872
PolyFun SuSiE	Rheumatoid arthritis	MID	-0.1482121977941695
PolyFun SuSiE	Triglycerides	AFR	0.0454622059226145
PolyFun SuSiE	Triglycerides	AMR	0.081043546304143
PolyFun SuSiE	Triglycerides	CSA	0.0836384775152076
PolyFun SuSiE	Triglycerides	EAS	0.0739974317328732
PolyFun SuSiE	Triglycerides	MID	0.078229665450823
PolyFun SuSiE	Type 2 diabetes	AFR	0.0002000561316282
PolyFun SuSiE	Type 2 diabetes	AMR	0.0029680625688795
PolyFun SuSiE	Type 2 diabetes	CSA	0.0001715307848484
PolyFun SuSiE	Type 2 diabetes	EAS	0.000265121767879
PolyFun SuSiE	Type 2 diabetes	MID	0.0011231514123207
PolyFun SuSiE	Urate	AFR	0.23548847911894
PolyFun SuSiE	Urate	AMR	0.3208767057378371
PolyFun SuSiE	Urate	CSA	0.2427698762595069
PolyFun SuSiE	Urate	EAS	0.2857724194762204
PolyFun SuSiE	Urate	MID	0.27279368133959
PolyFun SuSiE	Ventricular rate	AFR	-0.0914673450511303
PolyFun SuSiE	Ventricular rate	AMR	-1.2019846420704978
PolyFun SuSiE	Ventricular rate	CSA	-0.4514277208977327
PolyFun SuSiE	Ventricular rate	EAS	-0.0803580228853091
PolyFun SuSiE	Ventricular rate	MID	-0.6430343260156928
PolyFun SuSiE	White blood cell count	AFR	0.0456576958350069
PolyFun SuSiE	White blood cell count	AMR	0.0262266008664405
PolyFun SuSiE	White blood cell count	CSA	0.0409903331995291
PolyFun SuSiE	White blood cell count	EAS	0.0312705353405745
PolyFun SuSiE	White blood cell count	MID	0.0636471574039677
SuSiE	Alzheimer's disease	AFR	0.0005253709342716
SuSiE	Alzheimer's disease	AMR	-0.0483650057727733
SuSiE	Alzheimer's disease	CSA	7.534527782619982e-05
SuSiE	Alzheimer's disease	EAS	-0.0006157489213659
SuSiE	Alzheimer's disease	MID	-0.0191928117219349
SuSiE	Asthma	AFR	-0.0019326095187407
SuSiE	Asthma	AMR	0.0062511277244528
SuSiE	Asthma	CSA	-0.0005981866448787
SuSiE	Asthma	EAS	-0.0019688325004206
SuSiE	Asthma	MID	0.0003639511486217
SuSiE	Body mass index	AFR	0.065228691168729
SuSiE	Body mass index	AMR	0.04620394628728
SuSiE	Body mass index	CSA	0.0453086798820634
SuSiE	Body mass index	EAS	0.1694980574209554
SuSiE	Body mass index	MID	0.0337934369290092
SuSiE	Breast cancer	AFR	0.038202104321559
SuSiE	Breast cancer	AMR	0.0176607424789169
SuSiE	Breast cancer	CSA	0.0082306892988692
SuSiE	Breast cancer	EAS	0.0334743955363809
SuSiE	Breast cancer	MID	0.0334852400216249
SuSiE	Chronic kidney disease	AFR	0.0017602751557303
SuSiE	Chronic kidney disease	AMR	0.000220300271708
SuSiE	Chronic kidney disease	CSA	0.0015336334766268
SuSiE	Chronic kidney disease	EAS	-0.0034467832747296
SuSiE	Chronic kidney disease	MID	0.0017216584996064
SuSiE	Coronary heart disease	AFR	-0.0007089917449146
SuSiE	Coronary heart disease	AMR	0.0127723096966092
SuSiE	Coronary heart disease	CSA	0.0132233743246562
SuSiE	Coronary heart disease	EAS	-0.001995809260195
SuSiE	Coronary heart disease	MID	-0.0031030751400741
SuSiE	Forced vital capacity	AFR	0.368943146412361
SuSiE	Forced vital capacity	AMR	0.491894905562349
SuSiE	Forced vital capacity	CSA	0.4391600961290455
SuSiE	Forced vital capacity	EAS	0.4692957566661564
SuSiE	Forced vital capacity	MID	0.4263054028262169
SuSiE	Glucose	AFR	0.0195810629620861
SuSiE	Glucose	AMR	0.0039268724091781
SuSiE	Glucose	CSA	0.0166908495311717
SuSiE	Glucose	EAS	0.0233828089487234
SuSiE	Glucose	MID	-0.0043078471773084
SuSiE	HDL cholesterol	AFR	0.1054810947313018
SuSiE	HDL cholesterol	AMR	0.1586561057835599
SuSiE	HDL cholesterol	CSA	0.1845917244663972
SuSiE	HDL cholesterol	EAS	0.1770244345625762
SuSiE	HDL cholesterol	MID	0.2245404223879689
SuSiE	Idiopathic pulmonary fibrosis	AFR	0.0027082868128058
SuSiE	Idiopathic pulmonary fibrosis	AMR	-0.0098921475740491
SuSiE	Idiopathic pulmonary fibrosis	CSA	0.0014964974276446
SuSiE	Idiopathic pulmonary fibrosis	EAS	0.0145092855522582
SuSiE	Idiopathic pulmonary fibrosis	MID	-0.0178228855610944
SuSiE	Inflammatory bowel disease	AFR	-0.0038444828762702
SuSiE	Inflammatory bowel disease	AMR	0.05675777211941
SuSiE	Inflammatory bowel disease	CSA	0.0062391999431179
SuSiE	Inflammatory bowel disease	EAS	0.0010649246219875
SuSiE	Inflammatory bowel disease	MID	-0.0177830893975517
SuSiE	Insulin-like growth factor 1	AFR	0.0658196598295864
SuSiE	Insulin-like growth factor 1	AMR	0.0698789265095299
SuSiE	Insulin-like growth factor 1	CSA	0.0949458128402462
SuSiE	Insulin-like growth factor 1	EAS	0.1126091869927826
SuSiE	Insulin-like growth factor 1	MID	0.1190171458510056
SuSiE	Intra-ocular pressure	AFR	0.0297523725004614
SuSiE	Intra-ocular pressure	AMR	0.046794715339134
SuSiE	Intra-ocular pressure	CSA	0.0112115244316875
SuSiE	Intra-ocular pressure	EAS	-0.0131138893693717
SuSiE	Intra-ocular pressure	MID	-0.0150576150159375
SuSiE	Prostate cancer	AFR	-0.0018314834986102
SuSiE	Prostate cancer	AMR	0.0049732345404371
SuSiE	Prostate cancer	CSA	0.0048943347145631
SuSiE	Prostate cancer	EAS	-0.00146280703751
SuSiE	Prostate cancer	MID	0.0176788410698291
SuSiE	Rheumatoid arthritis	AFR	0.000118290340697
SuSiE	Rheumatoid arthritis	AMR	0.0028957078024526
SuSiE	Rheumatoid arthritis	CSA	-0.0069708692917721
SuSiE	Rheumatoid arthritis	EAS	0.0032316104943824
SuSiE	Rheumatoid arthritis	MID	-0.1511746063453916
SuSiE	Triglycerides	AFR	0.0454622059226147
SuSiE	Triglycerides	AMR	0.0810435463041431
SuSiE	Triglycerides	CSA	0.0836384775152074
SuSiE	Triglycerides	EAS	0.0739974317328735
SuSiE	Triglycerides	MID	0.0782296654508231
SuSiE	Type 2 diabetes	AFR	0.0002011506083329
SuSiE	Type 2 diabetes	AMR	0.0017898529056116
SuSiE	Type 2 diabetes	CSA	-0.0010081120975792
SuSiE	Type 2 diabetes	EAS	-0.0020679944405427
SuSiE	Type 2 diabetes	MID	0.000408841222721
SuSiE	Urate	AFR	0.23548847911894
SuSiE	Urate	AMR	0.3208767057378374
SuSiE	Urate	CSA	0.2427698762595068
SuSiE	Urate	EAS	0.2857724194762204
SuSiE	Urate	MID	0.2727936813395902
SuSiE	Ventricular rate	AFR	-0.0914673450511317
SuSiE	Ventricular rate	AMR	-1.2019846420704976
SuSiE	Ventricular rate	CSA	-0.4514277208977358
SuSiE	Ventricular rate	EAS	-0.0803580228853142
SuSiE	Ventricular rate	MID	-0.6430343260157075
SuSiE	White blood cell count	AFR	0.0456576958350065
SuSiE	White blood cell count	AMR	0.0262266008664405
SuSiE	White blood cell count	CSA	0.0409903331995287
SuSiE	White blood cell count	EAS	0.0312705353405744
SuSiE	White blood cell count	MID	0.0636471574039677
p-value	Alzheimer's disease	AFR	-0.0027887137235961
p-value	Alzheimer's disease	AMR	-0.0092607318280893
p-value	Alzheimer's disease	CSA	0.0010558329976585
p-value	Alzheimer's disease	EAS	-0.0139287730489531
p-value	Alzheimer's disease	MID	-0.0372293683463087
p-value	Asthma	AFR	-0.0007573853824638
p-value	Asthma	AMR	0.002266596543441
p-value	Asthma	CSA	-0.000508563707316
p-value	Asthma	EAS	-0.0004688551558051
p-value	Asthma	MID	0.0019417476639889
p-value	Body mass index	AFR	0.0582611237860066
p-value	Body mass index	AMR	0.0363945440055322
p-value	Body mass index	CSA	0.033199882324907
p-value	Body mass index	EAS	0.1580113102322864
p-value	Body mass index	MID	0.0184812240360862
p-value	Breast cancer	AFR	0.03849271684201
p-value	Breast cancer	AMR	-0.0328165921909278
p-value	Breast cancer	CSA	0.0006660796080762
p-value	Breast cancer	EAS	0.0412571724309399
p-value	Breast cancer	MID	0.0019215557785781
p-value	Chronic kidney disease	AFR	0.0017602751557303
p-value	Chronic kidney disease	AMR	0.000220300271708
p-value	Chronic kidney disease	CSA	0.0015336334766268
p-value	Chronic kidney disease	EAS	-0.0034467832747296
p-value	Chronic kidney disease	MID	0.0017216584996064
p-value	Coronary heart disease	AFR	-0.0005712029914839
p-value	Coronary heart disease	AMR	0.0039217909791657
p-value	Coronary heart disease	CSA	0.0106374720254335
p-value	Coronary heart disease	EAS	-0.000571047064529
p-value	Coronary heart disease	MID	0.0030152403045749
p-value	Forced vital capacity	AFR	0.3689658843791612
p-value	Forced vital capacity	AMR	0.4930717769528366
p-value	Forced vital capacity	CSA	0.4391516829592738
p-value	Forced vital capacity	EAS	0.4676448959025553
p-value	Forced vital capacity	MID	0.4266206283800769
p-value	Glucose	AFR	0.019875572288509
p-value	Glucose	AMR	0.0044314531485452
p-value	Glucose	CSA	0.0165277613794213
p-value	Glucose	EAS	0.0218792979334619
p-value	Glucose	MID	-0.0031779585073925
p-value	HDL cholesterol	AFR	0.1036712575883752
p-value	HDL cholesterol	AMR	0.1578726604937863
p-value	HDL cholesterol	CSA	0.1927144944800529
p-value	HDL cholesterol	EAS	0.1813568622046813
p-value	HDL cholesterol	MID	0.2252947804917272
p-value	Idiopathic pulmonary fibrosis	AFR	-0.0023240153713691
p-value	Idiopathic pulmonary fibrosis	AMR	-0.0135880477244071
p-value	Idiopathic pulmonary fibrosis	CSA	-0.0022511944084614
p-value	Idiopathic pulmonary fibrosis	EAS	-0.0037113844205856
p-value	Idiopathic pulmonary fibrosis	MID	-0.0203964719292888
p-value	Inflammatory bowel disease	AFR	-0.0036745970457877
p-value	Inflammatory bowel disease	AMR	0.0251344570810517
p-value	Inflammatory bowel disease	CSA	0.0013444916408011
p-value	Inflammatory bowel disease	EAS	-0.0048835609773665
p-value	Inflammatory bowel disease	MID	-0.0027976638168353
p-value	Insulin-like growth factor 1	AFR	0.0654922061004495
p-value	Insulin-like growth factor 1	AMR	0.0723143309800334
p-value	Insulin-like growth factor 1	CSA	0.0947350034477897
p-value	Insulin-like growth factor 1	EAS	0.1228490145006465
p-value	Insulin-like growth factor 1	MID	0.1193345628138121
p-value	Intra-ocular pressure	AFR	0.029636502399471
p-value	Intra-ocular pressure	AMR	0.0454614002554892
p-value	Intra-ocular pressure	CSA	0.0109793099701415
p-value	Intra-ocular pressure	EAS	-0.01241458780054
p-value	Intra-ocular pressure	MID	-0.0096564658076658
p-value	Prostate cancer	AFR	-0.0011220233562673
p-value	Prostate cancer	AMR	0.0240166297009661
p-value	Prostate cancer	CSA	0.0132601267493426
p-value	Prostate cancer	EAS	-0.0428623465579488
p-value	Prostate cancer	MID	0.0209697783892714
p-value	Rheumatoid arthritis	AFR	0.0109560763020796
p-value	Rheumatoid arthritis	AMR	-0.0031943407334231
p-value	Rheumatoid arthritis	CSA	-0.0194949838116178
p-value	Rheumatoid arthritis	EAS	-0.0122574562501121
p-value	Rheumatoid arthritis	MID	-0.1481098260726488
p-value	Triglycerides	AFR	0.0452640627592756
p-value	Triglycerides	AMR	0.0676007217045348
p-value	Triglycerides	CSA	0.0444145194307828
p-value	Triglycerides	EAS	0.0495221142388828
p-value	Triglycerides	MID	0.0554091802828901
p-value	Type 2 diabetes	AFR	-0.0005508517670353
p-value	Type 2 diabetes	AMR	0.0008153079693372
p-value	Type 2 diabetes	CSA	-0.0013525019179862
p-value	Type 2 diabetes	EAS	-0.0022649153883451
p-value	Type 2 diabetes	MID	0.0018110848940322
p-value	Urate	AFR	0.2390573944850928
p-value	Urate	AMR	0.3324718542159129
p-value	Urate	CSA	0.2362519474580272
p-value	Urate	EAS	0.2741878863339715
p-value	Urate	MID	0.2722209381914596
p-value	Ventricular rate	AFR	-0.1042694005760169
p-value	Ventricular rate	AMR	-0.4368214798238299
p-value	Ventricular rate	CSA	-0.4994564614556914
p-value	Ventricular rate	EAS	-0.0702525102388881
p-value	Ventricular rate	MID	-0.7081452588152655
p-value	White blood cell count	AFR	0.0467039137006733
p-value	White blood cell count	AMR	0.015735867433011
p-value	White blood cell count	CSA	0.0258521943892419
p-value	White blood cell count	EAS	0.0264347720137771
p-value	White blood cell count	MID	0.053612599563084
