# Supplementary material for: Multiple instance fine-mapping: Predicting causal regulatory variants with a deep sequence model
Source: PLoS Genet. 2026 Jun 29;22(6):e1012208. doi: 10.1371/journal.pgen.1012208 (PMC13354094; doi:10.1371/journal.pgen.1012208)
Supplement: S2 Table — (TSV) [file pgen.1012208.s003.tsv]

Model	Trait	Ancestry	R2
ABF_top5	Alzheimer's disease	AFR	-0.0019908060888264
ABF_top5	Alzheimer's disease	AMR	0.0130387421845015
ABF_top5	Alzheimer's disease	CSA	-5.618066892856266e-05
ABF_top5	Alzheimer's disease	EAS	-0.0032393308116578
ABF_top5	Alzheimer's disease	MID	0.0018014613264307
ABF_top5	Asthma	AFR	0.0011010917521383
ABF_top5	Asthma	AMR	0.0052359768532113
ABF_top5	Asthma	CSA	0.0029602811776392
ABF_top5	Asthma	EAS	-0.0004944789914034
ABF_top5	Asthma	MID	-0.0003201106146087
ABF_top5	Body mass index	AFR	0.0738190477268929
ABF_top5	Body mass index	AMR	0.0556703901692801
ABF_top5	Body mass index	CSA	0.0521773668335665
ABF_top5	Body mass index	EAS	0.1795934708154763
ABF_top5	Body mass index	MID	0.0397151799162205
ABF_top5	Breast cancer	AFR	0.0102383029247519
ABF_top5	Breast cancer	AMR	-0.0020464532234955
ABF_top5	Breast cancer	CSA	0.0106973831261994
ABF_top5	Breast cancer	EAS	0.0092573677497052
ABF_top5	Breast cancer	MID	0.0163105319129739
ABF_top5	Chronic kidney disease	AFR	0.0003605118723762
ABF_top5	Chronic kidney disease	AMR	0.0001726765954376
ABF_top5	Chronic kidney disease	CSA	0.0008451209234212
ABF_top5	Chronic kidney disease	EAS	-0.0024201502136202
ABF_top5	Chronic kidney disease	MID	0.0068432035814981
ABF_top5	Coronary heart disease	AFR	0.0017289100007897
ABF_top5	Coronary heart disease	AMR	0.0050313449474311
ABF_top5	Coronary heart disease	CSA	0.005958562656613
ABF_top5	Coronary heart disease	EAS	0.0056909073546955
ABF_top5	Coronary heart disease	MID	0.0006683655181495
ABF_top5	Forced vital capacity	AFR	0.3693044598496559
ABF_top5	Forced vital capacity	AMR	0.4926768573028164
ABF_top5	Forced vital capacity	CSA	0.4402850684998861
ABF_top5	Forced vital capacity	EAS	0.4689138434701022
ABF_top5	Forced vital capacity	MID	0.4284660397992109
ABF_top5	Glucose	AFR	0.0203448056337534
ABF_top5	Glucose	AMR	0.0081741980425833
ABF_top5	Glucose	CSA	0.0168696608441714
ABF_top5	Glucose	EAS	0.0205148330929934
ABF_top5	Glucose	MID	-0.004845459560903
ABF_top5	HDL cholesterol	AFR	0.1054318998452089
ABF_top5	HDL cholesterol	AMR	0.1632552950380389
ABF_top5	HDL cholesterol	CSA	0.1930731400187633
ABF_top5	HDL cholesterol	EAS	0.1788207732607825
ABF_top5	HDL cholesterol	MID	0.2258457103987766
ABF_top5	Idiopathic pulmonary fibrosis	AFR	-0.0027707537802717
ABF_top5	Idiopathic pulmonary fibrosis	AMR	-0.0084852759534596
ABF_top5	Idiopathic pulmonary fibrosis	CSA	0.0011931223010818
ABF_top5	Idiopathic pulmonary fibrosis	EAS	-0.0015907685524288
ABF_top5	Idiopathic pulmonary fibrosis	MID	-0.0053364823888295
ABF_top5	Inflammatory bowel disease	AFR	0.0081280737477166
ABF_top5	Inflammatory bowel disease	AMR	0.0298187381429923
ABF_top5	Inflammatory bowel disease	CSA	0.0157843355420636
ABF_top5	Inflammatory bowel disease	EAS	0.0013752182553197
ABF_top5	Inflammatory bowel disease	MID	-0.004058293103174
ABF_top5	Insulin-like growth factor 1	AFR	0.0651163267875806
ABF_top5	Insulin-like growth factor 1	AMR	0.0749994404233984
ABF_top5	Insulin-like growth factor 1	CSA	0.0950119242653227
ABF_top5	Insulin-like growth factor 1	EAS	0.1226321565358967
ABF_top5	Insulin-like growth factor 1	MID	0.1199969830406322
ABF_top5	Intra-ocular pressure	AFR	0.0295992585269085
ABF_top5	Intra-ocular pressure	AMR	0.0452804675445334
ABF_top5	Intra-ocular pressure	CSA	0.010951435988624
ABF_top5	Intra-ocular pressure	EAS	-0.0125973998805648
ABF_top5	Intra-ocular pressure	MID	-0.0091696325220365
ABF_top5	Prostate cancer	AFR	0.0031779128692591
ABF_top5	Prostate cancer	AMR	0.01594385029882
ABF_top5	Prostate cancer	CSA	0.0124085835616287
ABF_top5	Prostate cancer	EAS	-0.0380872903264307
ABF_top5	Prostate cancer	MID	0.0324365279080052
ABF_top5	Rheumatoid arthritis	AFR	-0.0151475689041698
ABF_top5	Rheumatoid arthritis	AMR	-0.0460914294593001
ABF_top5	Rheumatoid arthritis	CSA	-0.0118696791715339
ABF_top5	Rheumatoid arthritis	EAS	-0.0011635953377025
ABF_top5	Rheumatoid arthritis	MID	-0.0387555155809651
ABF_top5	Triglycerides	AFR	0.0482281763690303
ABF_top5	Triglycerides	AMR	0.0696240063186188
ABF_top5	Triglycerides	CSA	0.0572588327614937
ABF_top5	Triglycerides	EAS	0.0591869033860086
ABF_top5	Triglycerides	MID	0.0686074356495723
ABF_top5	Type 2 diabetes	AFR	0.000558040353707
ABF_top5	Type 2 diabetes	AMR	0.0018136132097579
ABF_top5	Type 2 diabetes	CSA	0.0021575902765472
ABF_top5	Type 2 diabetes	EAS	-0.0010302184681028
ABF_top5	Type 2 diabetes	MID	0.0022805984032156
ABF_top5	Urate	AFR	0.2316915974926322
ABF_top5	Urate	AMR	0.3274225295629926
ABF_top5	Urate	CSA	0.2378330543781308
ABF_top5	Urate	EAS	0.2728288655977308
ABF_top5	Urate	MID	0.2687731181310021
ABF_top5	Ventricular rate	AFR	-0.1017364434327762
ABF_top5	Ventricular rate	AMR	-0.5897523766529074
ABF_top5	Ventricular rate	CSA	-0.545675548663884
ABF_top5	Ventricular rate	EAS	-0.0635481891161081
ABF_top5	Ventricular rate	MID	-0.5968737325523102
ABF_top5	White blood cell count	AFR	0.0507994880515733
ABF_top5	White blood cell count	AMR	0.035837832925331
ABF_top5	White blood cell count	CSA	0.0494483676633469
ABF_top5	White blood cell count	EAS	0.036246872943623
ABF_top5	White blood cell count	MID	0.0642474448903478
Basenji2_top5	Alzheimer's disease	AFR	-0.0019227149010579
Basenji2_top5	Alzheimer's disease	AMR	-0.0221497883653904
Basenji2_top5	Alzheimer's disease	CSA	0.0005504253767363
Basenji2_top5	Alzheimer's disease	EAS	-0.0067342548302407
Basenji2_top5	Alzheimer's disease	MID	-0.0248353310993255
Basenji2_top5	Asthma	AFR	0.0009395215779024
Basenji2_top5	Asthma	AMR	0.0025260258983734
Basenji2_top5	Asthma	CSA	0.0036403775377475
Basenji2_top5	Asthma	EAS	-0.0020309209972668
Basenji2_top5	Asthma	MID	0.0010568433373933
Basenji2_top5	Body mass index	AFR	0.0678102747974882
Basenji2_top5	Body mass index	AMR	0.0490052005229637
Basenji2_top5	Body mass index	CSA	0.0522672534215022
Basenji2_top5	Body mass index	EAS	0.1829077405296389
Basenji2_top5	Body mass index	MID	0.0372330497669617
Basenji2_top5	Breast cancer	AFR	0.0072208969400224
Basenji2_top5	Breast cancer	AMR	-0.0126833447651544
Basenji2_top5	Breast cancer	CSA	0.0060386374364861
Basenji2_top5	Breast cancer	EAS	-0.0009799522323352
Basenji2_top5	Breast cancer	MID	0.0119885304023438
Basenji2_top5	Chronic kidney disease	AFR	0.0003196160720017
Basenji2_top5	Chronic kidney disease	AMR	-0.0016110589304097
Basenji2_top5	Chronic kidney disease	CSA	-0.0015238854849235
Basenji2_top5	Chronic kidney disease	EAS	0.0037548665921197
Basenji2_top5	Chronic kidney disease	MID	-0.009183190925594
Basenji2_top5	Coronary heart disease	AFR	0.0010743633725518
Basenji2_top5	Coronary heart disease	AMR	0.0037236603266355
Basenji2_top5	Coronary heart disease	CSA	0.0057720826869021
Basenji2_top5	Coronary heart disease	EAS	0.0037045821760609
Basenji2_top5	Coronary heart disease	MID	0.0015320323250225
Basenji2_top5	Forced vital capacity	AFR	0.3697031870663437
Basenji2_top5	Forced vital capacity	AMR	0.4930619121149585
Basenji2_top5	Forced vital capacity	CSA	0.4400201109425762
Basenji2_top5	Forced vital capacity	EAS	0.4680522486966888
Basenji2_top5	Forced vital capacity	MID	0.4273081909378301
Basenji2_top5	Glucose	AFR	0.0197407908493215
Basenji2_top5	Glucose	AMR	0.0053159984635155
Basenji2_top5	Glucose	CSA	0.0170539340895693
Basenji2_top5	Glucose	EAS	0.0190583434156034
Basenji2_top5	Glucose	MID	-0.0044400018917965
Basenji2_top5	HDL cholesterol	AFR	0.106805350375588
Basenji2_top5	HDL cholesterol	AMR	0.1626762339018138
Basenji2_top5	HDL cholesterol	CSA	0.1923784261579556
Basenji2_top5	HDL cholesterol	EAS	0.1797105406474014
Basenji2_top5	HDL cholesterol	MID	0.2263560720903777
Basenji2_top5	Idiopathic pulmonary fibrosis	AFR	-0.0045102845711407
Basenji2_top5	Idiopathic pulmonary fibrosis	AMR	-0.0122239499960775
Basenji2_top5	Idiopathic pulmonary fibrosis	CSA	0.0019942244488951
Basenji2_top5	Idiopathic pulmonary fibrosis	EAS	-0.0056932774464989
Basenji2_top5	Idiopathic pulmonary fibrosis	MID	0.0011934121318492
Basenji2_top5	Inflammatory bowel disease	AFR	0.0046942546434051
Basenji2_top5	Inflammatory bowel disease	AMR	0.0188664470156617
Basenji2_top5	Inflammatory bowel disease	CSA	0.0089065210981117
Basenji2_top5	Inflammatory bowel disease	EAS	-0.0017927883820709
Basenji2_top5	Inflammatory bowel disease	MID	0.0021087667245324
Basenji2_top5	Insulin-like growth factor 1	AFR	0.0651399947435554
Basenji2_top5	Insulin-like growth factor 1	AMR	0.0742355686795559
Basenji2_top5	Insulin-like growth factor 1	CSA	0.0951759900429092
Basenji2_top5	Insulin-like growth factor 1	EAS	0.1228219822511231
Basenji2_top5	Insulin-like growth factor 1	MID	0.1199670099741245
Basenji2_top5	Intra-ocular pressure	AFR	0.0297742474287471
Basenji2_top5	Intra-ocular pressure	AMR	0.0446940998238668
Basenji2_top5	Intra-ocular pressure	CSA	0.010967199602324
Basenji2_top5	Intra-ocular pressure	EAS	-0.013059326303399
Basenji2_top5	Intra-ocular pressure	MID	-0.0085563956800947
Basenji2_top5	Prostate cancer	AFR	0.0016891091280832
Basenji2_top5	Prostate cancer	AMR	-0.0557085501609462
Basenji2_top5	Prostate cancer	CSA	0.0083093155843771
Basenji2_top5	Prostate cancer	EAS	-0.0516760772005972
Basenji2_top5	Prostate cancer	MID	0.0305602107952349
Basenji2_top5	Rheumatoid arthritis	AFR	-0.0110006965416598
Basenji2_top5	Rheumatoid arthritis	AMR	-0.0197631180842804
Basenji2_top5	Rheumatoid arthritis	CSA	-0.0123536018368708
Basenji2_top5	Rheumatoid arthritis	EAS	-0.0219375115763195
Basenji2_top5	Rheumatoid arthritis	MID	-0.0060477970433138
Basenji2_top5	Triglycerides	AFR	0.0481000170372988
Basenji2_top5	Triglycerides	AMR	0.071936917426404
Basenji2_top5	Triglycerides	CSA	0.0565333291737786
Basenji2_top5	Triglycerides	EAS	0.0553699856711674
Basenji2_top5	Triglycerides	MID	0.0662418668825423
Basenji2_top5	Type 2 diabetes	AFR	0.0006341476372797
Basenji2_top5	Type 2 diabetes	AMR	0.0010531299880208
Basenji2_top5	Type 2 diabetes	CSA	0.0023065649790611
Basenji2_top5	Type 2 diabetes	EAS	0.0002751479574223
Basenji2_top5	Type 2 diabetes	MID	0.0004782021795662
Basenji2_top5	Urate	AFR	0.2345587884366396
Basenji2_top5	Urate	AMR	0.3281734466356579
Basenji2_top5	Urate	CSA	0.2440039541334335
Basenji2_top5	Urate	EAS	0.2851389383034761
Basenji2_top5	Urate	MID	0.2740845822458396
Basenji2_top5	Ventricular rate	AFR	-0.1109919836351576
Basenji2_top5	Ventricular rate	AMR	-0.7853413964356577
Basenji2_top5	Ventricular rate	CSA	-0.4326271785070134
Basenji2_top5	Ventricular rate	EAS	-0.076257219467054
Basenji2_top5	Ventricular rate	MID	-0.5920631290792745
Basenji2_top5	White blood cell count	AFR	0.0522372596163952
Basenji2_top5	White blood cell count	AMR	0.0408647767487028
Basenji2_top5	White blood cell count	CSA	0.0536283343404713
Basenji2_top5	White blood cell count	EAS	0.037573496722073
Basenji2_top5	White blood cell count	MID	0.0599920989438079
CADD_top5	Alzheimer's disease	AFR	-0.000587667464621
CADD_top5	Alzheimer's disease	AMR	0.0641700826723469
CADD_top5	Alzheimer's disease	CSA	-0.0005878285561244
CADD_top5	Alzheimer's disease	EAS	-0.0105292945867459
CADD_top5	Alzheimer's disease	MID	-0.0506453434233431
CADD_top5	Asthma	AFR	0.0002028984395216
CADD_top5	Asthma	AMR	0.0074501729829161
CADD_top5	Asthma	CSA	0.0031294377561049
CADD_top5	Asthma	EAS	-0.0010237658332442
CADD_top5	Asthma	MID	-0.0002124743529096
CADD_top5	Body mass index	AFR	0.0649429339900386
CADD_top5	Body mass index	AMR	0.0610911560152013
CADD_top5	Body mass index	CSA	0.0509171326944218
CADD_top5	Body mass index	EAS	0.179413472158349
CADD_top5	Body mass index	MID	0.0348608833592315
CADD_top5	Breast cancer	AFR	-0.0015012947022684
CADD_top5	Breast cancer	AMR	0.0118216682989241
CADD_top5	Breast cancer	CSA	0.0094892381031532
CADD_top5	Breast cancer	EAS	0.0119988438867554
CADD_top5	Breast cancer	MID	-0.0422081479258995
CADD_top5	Chronic kidney disease	AFR	0.0003232885436005
CADD_top5	Chronic kidney disease	AMR	0.0010595841106091
CADD_top5	Chronic kidney disease	CSA	0.000352141759068
CADD_top5	Chronic kidney disease	EAS	-0.0001813134357796
CADD_top5	Chronic kidney disease	MID	0.0089298600982006
CADD_top5	Coronary heart disease	AFR	0.0002618778133469
CADD_top5	Coronary heart disease	AMR	0.0124130752220579
CADD_top5	Coronary heart disease	CSA	0.0071306244074349
CADD_top5	Coronary heart disease	EAS	0.0047421566202862
CADD_top5	Coronary heart disease	MID	-0.001337064531595
CADD_top5	Forced vital capacity	AFR	0.370106397062303
CADD_top5	Forced vital capacity	AMR	0.4947022084884621
CADD_top5	Forced vital capacity	CSA	0.439704918580955
CADD_top5	Forced vital capacity	EAS	0.4675815923910923
CADD_top5	Forced vital capacity	MID	0.4275782922448304
CADD_top5	Glucose	AFR	0.0197253654289812
CADD_top5	Glucose	AMR	0.0055598507031631
CADD_top5	Glucose	CSA	0.0172703275729139
CADD_top5	Glucose	EAS	0.0209727206424931
CADD_top5	Glucose	MID	-0.0047120012672055
CADD_top5	HDL cholesterol	AFR	0.1108571560896462
CADD_top5	HDL cholesterol	AMR	0.1653941076213935
CADD_top5	HDL cholesterol	CSA	0.1943290634100301
CADD_top5	HDL cholesterol	EAS	0.1820996991280843
CADD_top5	HDL cholesterol	MID	0.2305645429883123
CADD_top5	Idiopathic pulmonary fibrosis	AFR	-0.0012590655103874
CADD_top5	Idiopathic pulmonary fibrosis	AMR	-0.017410938578946
CADD_top5	Idiopathic pulmonary fibrosis	CSA	-0.0004388552859835
CADD_top5	Idiopathic pulmonary fibrosis	EAS	-0.0012234200805099
CADD_top5	Idiopathic pulmonary fibrosis	MID	0.0201108194864905
CADD_top5	Inflammatory bowel disease	AFR	-0.001193628042725
CADD_top5	Inflammatory bowel disease	AMR	-0.0032414845502546
CADD_top5	Inflammatory bowel disease	CSA	0.0124622601825309
CADD_top5	Inflammatory bowel disease	EAS	-0.0105928864065497
CADD_top5	Inflammatory bowel disease	MID	-0.0075570221368551
CADD_top5	Insulin-like growth factor 1	AFR	0.0650178686544249
CADD_top5	Insulin-like growth factor 1	AMR	0.0749934620181034
CADD_top5	Insulin-like growth factor 1	CSA	0.0950274555142928
CADD_top5	Insulin-like growth factor 1	EAS	0.1225916571987217
CADD_top5	Insulin-like growth factor 1	MID	0.120144166716925
CADD_top5	Intra-ocular pressure	AFR	0.0297359991340907
CADD_top5	Intra-ocular pressure	AMR	0.0447176513785808
CADD_top5	Intra-ocular pressure	CSA	0.0109262974949873
CADD_top5	Intra-ocular pressure	EAS	-0.0132667786662874
CADD_top5	Intra-ocular pressure	MID	-0.0083495309680162
CADD_top5	Prostate cancer	AFR	0.0013364890146861
CADD_top5	Prostate cancer	AMR	0.0165462193592824
CADD_top5	Prostate cancer	CSA	0.0082360646616506
CADD_top5	Prostate cancer	EAS	-0.0071790575844363
CADD_top5	Prostate cancer	MID	0.0048255442161909
CADD_top5	Rheumatoid arthritis	AFR	-0.0203439875216862
CADD_top5	Rheumatoid arthritis	AMR	0.0182307004957396
CADD_top5	Rheumatoid arthritis	CSA	-0.0158673791127668
CADD_top5	Rheumatoid arthritis	EAS	-0.0174688433171339
CADD_top5	Rheumatoid arthritis	MID	-0.075128806954952
CADD_top5	Triglycerides	AFR	0.0478571940108634
CADD_top5	Triglycerides	AMR	0.0715530434130475
CADD_top5	Triglycerides	CSA	0.055632409392212
CADD_top5	Triglycerides	EAS	0.055224472399589
CADD_top5	Triglycerides	MID	0.0668521676901938
CADD_top5	Type 2 diabetes	AFR	0.0004138142255354
CADD_top5	Type 2 diabetes	AMR	0.0029663589232132
CADD_top5	Type 2 diabetes	CSA	0.0019707601444561
CADD_top5	Type 2 diabetes	EAS	0.0030331888716007
CADD_top5	Type 2 diabetes	MID	0.0018486210349054
CADD_top5	Urate	AFR	0.2356658080813115
CADD_top5	Urate	AMR	0.3290268094810146
CADD_top5	Urate	CSA	0.2451637489963228
CADD_top5	Urate	EAS	0.2874810995825169
CADD_top5	Urate	MID	0.2751999596510007
CADD_top5	Ventricular rate	AFR	-0.1045081358366702
CADD_top5	Ventricular rate	AMR	-0.5588457604477363
CADD_top5	Ventricular rate	CSA	-0.4707379126941952
CADD_top5	Ventricular rate	EAS	-0.0329142430766618
CADD_top5	Ventricular rate	MID	-0.6315721763325699
CADD_top5	White blood cell count	AFR	0.0519209979241575
CADD_top5	White blood cell count	AMR	0.0399250845078124
CADD_top5	White blood cell count	CSA	0.0505875092838616
CADD_top5	White blood cell count	EAS	0.0370434325031886
CADD_top5	White blood cell count	MID	0.0592282356123098
CAVIARBF_top5	Alzheimer's disease	AFR	-0.0021753088338908
CAVIARBF_top5	Alzheimer's disease	AMR	0.0135372319958531
CAVIARBF_top5	Alzheimer's disease	CSA	-0.0033511308750515
CAVIARBF_top5	Alzheimer's disease	EAS	-0.0052578498572493
CAVIARBF_top5	Alzheimer's disease	MID	-0.0350985324384264
CAVIARBF_top5	Asthma	AFR	0.0004640177616137
CAVIARBF_top5	Asthma	AMR	0.0038260418849517
CAVIARBF_top5	Asthma	CSA	0.0024154829580988
CAVIARBF_top5	Asthma	EAS	-0.00301973652615
CAVIARBF_top5	Asthma	MID	0.0013913754853842
CAVIARBF_top5	Body mass index	AFR	0.0734560192168713
CAVIARBF_top5	Body mass index	AMR	0.0572186200846136
CAVIARBF_top5	Body mass index	CSA	0.0539631674360878
CAVIARBF_top5	Body mass index	EAS	0.1812049645216243
CAVIARBF_top5	Body mass index	MID	0.0416165098524844
CAVIARBF_top5	Breast cancer	AFR	0.0054504472408156
CAVIARBF_top5	Breast cancer	AMR	-0.0106558880015579
CAVIARBF_top5	Breast cancer	CSA	0.0097797373656604
CAVIARBF_top5	Breast cancer	EAS	0.0056393868088413
CAVIARBF_top5	Breast cancer	MID	0.0004408006476828
CAVIARBF_top5	Chronic kidney disease	AFR	0.0003605118723762
CAVIARBF_top5	Chronic kidney disease	AMR	0.0001726765954376
CAVIARBF_top5	Chronic kidney disease	CSA	0.0008451209234212
CAVIARBF_top5	Chronic kidney disease	EAS	-0.0024201502136202
CAVIARBF_top5	Chronic kidney disease	MID	0.0068432035814981
CAVIARBF_top5	Coronary heart disease	AFR	0.0017909899224096
CAVIARBF_top5	Coronary heart disease	AMR	0.0101133476034092
CAVIARBF_top5	Coronary heart disease	CSA	0.0050818500088008
CAVIARBF_top5	Coronary heart disease	EAS	0.0071248078365873
CAVIARBF_top5	Coronary heart disease	MID	0.0023988231973641
CAVIARBF_top5	Forced vital capacity	AFR	0.3692892683725443
CAVIARBF_top5	Forced vital capacity	AMR	0.492390124452527
CAVIARBF_top5	Forced vital capacity	CSA	0.4402119264847823
CAVIARBF_top5	Forced vital capacity	EAS	0.4690235377398039
CAVIARBF_top5	Forced vital capacity	MID	0.428505098468494
CAVIARBF_top5	Glucose	AFR	0.019667256784001
CAVIARBF_top5	Glucose	AMR	0.0025836263526879
CAVIARBF_top5	Glucose	CSA	0.0173236659777636
CAVIARBF_top5	Glucose	EAS	0.0166708257043704
CAVIARBF_top5	Glucose	MID	-0.0024921382139583
CAVIARBF_top5	HDL cholesterol	AFR	0.1055197430806743
CAVIARBF_top5	HDL cholesterol	AMR	0.1624184798165227
CAVIARBF_top5	HDL cholesterol	CSA	0.1929268883424605
CAVIARBF_top5	HDL cholesterol	EAS	0.1791923537630269
CAVIARBF_top5	HDL cholesterol	MID	0.2259817781704184
CAVIARBF_top5	Idiopathic pulmonary fibrosis	AFR	-0.0027642730334869
CAVIARBF_top5	Idiopathic pulmonary fibrosis	AMR	0.0034621925896432
CAVIARBF_top5	Idiopathic pulmonary fibrosis	CSA	0.0013713421002762
CAVIARBF_top5	Idiopathic pulmonary fibrosis	EAS	0.0057704045680675
CAVIARBF_top5	Idiopathic pulmonary fibrosis	MID	-0.0012702166546966
CAVIARBF_top5	Inflammatory bowel disease	AFR	0.0040581980849375
CAVIARBF_top5	Inflammatory bowel disease	AMR	0.0373756400585418
CAVIARBF_top5	Inflammatory bowel disease	CSA	0.0130308634278721
CAVIARBF_top5	Inflammatory bowel disease	EAS	0.0122167035436886
CAVIARBF_top5	Inflammatory bowel disease	MID	-0.0087280260414463
CAVIARBF_top5	Insulin-like growth factor 1	AFR	0.0657686669104607
CAVIARBF_top5	Insulin-like growth factor 1	AMR	0.0745853367071702
CAVIARBF_top5	Insulin-like growth factor 1	CSA	0.0948671385267731
CAVIARBF_top5	Insulin-like growth factor 1	EAS	0.1227361607073597
CAVIARBF_top5	Insulin-like growth factor 1	MID	0.1191066189871633
CAVIARBF_top5	Intra-ocular pressure	AFR	0.0296151754068086
CAVIARBF_top5	Intra-ocular pressure	AMR	0.0466176590930017
CAVIARBF_top5	Intra-ocular pressure	CSA	0.0112011753205518
CAVIARBF_top5	Intra-ocular pressure	EAS	-0.0133490123064807
CAVIARBF_top5	Intra-ocular pressure	MID	-0.013880930647723
CAVIARBF_top5	Prostate cancer	AFR	0.0054370620025407
CAVIARBF_top5	Prostate cancer	AMR	0.023332459917608
CAVIARBF_top5	Prostate cancer	CSA	0.0161862073429885
CAVIARBF_top5	Prostate cancer	EAS	-0.0104642002664303
CAVIARBF_top5	Prostate cancer	MID	0.0469590976808844
CAVIARBF_top5	Rheumatoid arthritis	AFR	-0.0145846189112659
CAVIARBF_top5	Rheumatoid arthritis	AMR	-0.0121070699958702
CAVIARBF_top5	Rheumatoid arthritis	CSA	-0.0093205390884231
CAVIARBF_top5	Rheumatoid arthritis	EAS	-0.0369031341001907
CAVIARBF_top5	Rheumatoid arthritis	MID	-0.0366196318291466
CAVIARBF_top5	Triglycerides	AFR	0.0482496792204871
CAVIARBF_top5	Triglycerides	AMR	0.0698232174710952
CAVIARBF_top5	Triglycerides	CSA	0.0572440808388593
CAVIARBF_top5	Triglycerides	EAS	0.0597302805029136
CAVIARBF_top5	Triglycerides	MID	0.0675695188820211
CAVIARBF_top5	Type 2 diabetes	AFR	0.0003059601306688
CAVIARBF_top5	Type 2 diabetes	AMR	0.000760763262627
CAVIARBF_top5	Type 2 diabetes	CSA	0.0019680072865082
CAVIARBF_top5	Type 2 diabetes	EAS	-0.0001773351341586
CAVIARBF_top5	Type 2 diabetes	MID	-0.0003591125837605
CAVIARBF_top5	Urate	AFR	0.2313932900915999
CAVIARBF_top5	Urate	AMR	0.3238486372844605
CAVIARBF_top5	Urate	CSA	0.2367140619394399
CAVIARBF_top5	Urate	EAS	0.2713517243886021
CAVIARBF_top5	Urate	MID	0.2681468608233872
CAVIARBF_top5	Ventricular rate	AFR	-0.1043066813515813
CAVIARBF_top5	Ventricular rate	AMR	-0.576594275886821
CAVIARBF_top5	Ventricular rate	CSA	-0.4391283131078854
CAVIARBF_top5	Ventricular rate	EAS	-0.0647920490182082
CAVIARBF_top5	Ventricular rate	MID	-0.6112056557672112
CAVIARBF_top5	White blood cell count	AFR	0.0509308602164909
CAVIARBF_top5	White blood cell count	AMR	0.0357825341315137
CAVIARBF_top5	White blood cell count	CSA	0.0485774822667874
CAVIARBF_top5	White blood cell count	EAS	0.0383871540338885
CAVIARBF_top5	White blood cell count	MID	0.0661466809771282
DeepSEA-SEI_top5	Alzheimer's disease	AFR	-0.0013909508136255
DeepSEA-SEI_top5	Alzheimer's disease	AMR	0.0422640211848744
DeepSEA-SEI_top5	Alzheimer's disease	CSA	0.0007463713384573
DeepSEA-SEI_top5	Alzheimer's disease	EAS	-0.0164263400025829
DeepSEA-SEI_top5	Alzheimer's disease	MID	-0.0347729232719248
DeepSEA-SEI_top5	Asthma	AFR	5.667348728521926e-05
DeepSEA-SEI_top5	Asthma	AMR	0.006499552738951
DeepSEA-SEI_top5	Asthma	CSA	0.0041896171057585
DeepSEA-SEI_top5	Asthma	EAS	-0.003199543326291
DeepSEA-SEI_top5	Asthma	MID	0.0004566663887188
DeepSEA-SEI_top5	Body mass index	AFR	0.0668801763463207
DeepSEA-SEI_top5	Body mass index	AMR	0.059567895093695
DeepSEA-SEI_top5	Body mass index	CSA	0.0513783477719718
DeepSEA-SEI_top5	Body mass index	EAS	0.1783160969448036
DeepSEA-SEI_top5	Body mass index	MID	0.0354661548559532
DeepSEA-SEI_top5	Breast cancer	AFR	0.0035914292475095
DeepSEA-SEI_top5	Breast cancer	AMR	-0.0128531940791384
DeepSEA-SEI_top5	Breast cancer	CSA	0.0081975033550582
DeepSEA-SEI_top5	Breast cancer	EAS	-0.0039043391363877
DeepSEA-SEI_top5	Breast cancer	MID	-0.0074443686377877
DeepSEA-SEI_top5	Chronic kidney disease	AFR	-0.0001444157799631
DeepSEA-SEI_top5	Chronic kidney disease	AMR	0.0015636818857082
DeepSEA-SEI_top5	Chronic kidney disease	CSA	-0.0010395698373611
DeepSEA-SEI_top5	Chronic kidney disease	EAS	-0.002885734293944
DeepSEA-SEI_top5	Chronic kidney disease	MID	0.0012460428804266
DeepSEA-SEI_top5	Coronary heart disease	AFR	0.0006724316518369
DeepSEA-SEI_top5	Coronary heart disease	AMR	0.0035538970460415
DeepSEA-SEI_top5	Coronary heart disease	CSA	0.004722219281468
DeepSEA-SEI_top5	Coronary heart disease	EAS	0.0045522926301156
DeepSEA-SEI_top5	Coronary heart disease	MID	-0.0008423639833582
DeepSEA-SEI_top5	Forced vital capacity	AFR	0.3701120773695109
DeepSEA-SEI_top5	Forced vital capacity	AMR	0.493586706713112
DeepSEA-SEI_top5	Forced vital capacity	CSA	0.4397926582641787
DeepSEA-SEI_top5	Forced vital capacity	EAS	0.4686138933874116
DeepSEA-SEI_top5	Forced vital capacity	MID	0.4277527220562945
DeepSEA-SEI_top5	Glucose	AFR	0.0198697009654815
DeepSEA-SEI_top5	Glucose	AMR	0.0074729991647281
DeepSEA-SEI_top5	Glucose	CSA	0.0170852138849996
DeepSEA-SEI_top5	Glucose	EAS	0.0229232922616664
DeepSEA-SEI_top5	Glucose	MID	-0.002813478973689
DeepSEA-SEI_top5	HDL cholesterol	AFR	0.1061224180278983
DeepSEA-SEI_top5	HDL cholesterol	AMR	0.1611067349116015
DeepSEA-SEI_top5	HDL cholesterol	CSA	0.1940762149073386
DeepSEA-SEI_top5	HDL cholesterol	EAS	0.1793457414310729
DeepSEA-SEI_top5	HDL cholesterol	MID	0.2250666224367015
DeepSEA-SEI_top5	Idiopathic pulmonary fibrosis	AFR	-0.0018927962909145
DeepSEA-SEI_top5	Idiopathic pulmonary fibrosis	AMR	-0.006312169684857
DeepSEA-SEI_top5	Idiopathic pulmonary fibrosis	CSA	0.0014610765490578
DeepSEA-SEI_top5	Idiopathic pulmonary fibrosis	EAS	0.0061284404257887
DeepSEA-SEI_top5	Idiopathic pulmonary fibrosis	MID	-0.0100167825916949
DeepSEA-SEI_top5	Inflammatory bowel disease	AFR	0.0032254115021082
DeepSEA-SEI_top5	Inflammatory bowel disease	AMR	-0.0164464177374
DeepSEA-SEI_top5	Inflammatory bowel disease	CSA	0.0098555893185747
DeepSEA-SEI_top5	Inflammatory bowel disease	EAS	0.001144067215359
DeepSEA-SEI_top5	Inflammatory bowel disease	MID	0.0014590513085274
DeepSEA-SEI_top5	Insulin-like growth factor 1	AFR	0.0650748995384977
DeepSEA-SEI_top5	Insulin-like growth factor 1	AMR	0.0748411229872329
DeepSEA-SEI_top5	Insulin-like growth factor 1	CSA	0.0951451086614174
DeepSEA-SEI_top5	Insulin-like growth factor 1	EAS	0.1228035767700577
DeepSEA-SEI_top5	Insulin-like growth factor 1	MID	0.119984377764062
DeepSEA-SEI_top5	Intra-ocular pressure	AFR	0.0295965734127161
DeepSEA-SEI_top5	Intra-ocular pressure	AMR	0.0448943577753422
DeepSEA-SEI_top5	Intra-ocular pressure	CSA	0.0109550840940928
DeepSEA-SEI_top5	Intra-ocular pressure	EAS	-0.0129418566735117
DeepSEA-SEI_top5	Intra-ocular pressure	MID	-0.0088614608092408
DeepSEA-SEI_top5	Prostate cancer	AFR	0.0006455477558829
DeepSEA-SEI_top5	Prostate cancer	AMR	0.0476646508488335
DeepSEA-SEI_top5	Prostate cancer	CSA	0.0080988425313973
DeepSEA-SEI_top5	Prostate cancer	EAS	0.0218917618315062
DeepSEA-SEI_top5	Prostate cancer	MID	0.0397386816536609
DeepSEA-SEI_top5	Rheumatoid arthritis	AFR	-0.0078186253690782
DeepSEA-SEI_top5	Rheumatoid arthritis	AMR	-0.0578160284009595
DeepSEA-SEI_top5	Rheumatoid arthritis	CSA	-0.0006296607265831
DeepSEA-SEI_top5	Rheumatoid arthritis	EAS	0.0015017120300666
DeepSEA-SEI_top5	Rheumatoid arthritis	MID	-0.019207305474022
DeepSEA-SEI_top5	Triglycerides	AFR	0.0487122206653829
DeepSEA-SEI_top5	Triglycerides	AMR	0.0692146633765361
DeepSEA-SEI_top5	Triglycerides	CSA	0.0530814731390483
DeepSEA-SEI_top5	Triglycerides	EAS	0.0526693765890639
DeepSEA-SEI_top5	Triglycerides	MID	0.0631240635454368
DeepSEA-SEI_top5	Type 2 diabetes	AFR	0.0007851712082214
DeepSEA-SEI_top5	Type 2 diabetes	AMR	-0.0007096802546691
DeepSEA-SEI_top5	Type 2 diabetes	CSA	0.0022981504786663
DeepSEA-SEI_top5	Type 2 diabetes	EAS	-0.0009394224557491
DeepSEA-SEI_top5	Type 2 diabetes	MID	0.002296293627408
DeepSEA-SEI_top5	Urate	AFR	0.2356709419527963
DeepSEA-SEI_top5	Urate	AMR	0.3317797837772165
DeepSEA-SEI_top5	Urate	CSA	0.2409597522597319
DeepSEA-SEI_top5	Urate	EAS	0.280755601635456
DeepSEA-SEI_top5	Urate	MID	0.2714630379347845
DeepSEA-SEI_top5	Ventricular rate	AFR	-0.0998215826649585
DeepSEA-SEI_top5	Ventricular rate	AMR	-0.5536227119970636
DeepSEA-SEI_top5	Ventricular rate	CSA	-0.4809052201022448
DeepSEA-SEI_top5	Ventricular rate	EAS	-0.058736295972828
DeepSEA-SEI_top5	Ventricular rate	MID	-0.6439174454367202
DeepSEA-SEI_top5	White blood cell count	AFR	0.052717967487549
DeepSEA-SEI_top5	White blood cell count	AMR	0.0362432458868789
DeepSEA-SEI_top5	White blood cell count	CSA	0.0502000969714584
DeepSEA-SEI_top5	White blood cell count	EAS	0.0387220345150626
DeepSEA-SEI_top5	White blood cell count	MID	0.0609741554304172
Enformer_top5	Alzheimer's disease	AFR	0.0017862115035904
Enformer_top5	Alzheimer's disease	AMR	-0.0199442415854198
Enformer_top5	Alzheimer's disease	CSA	0.0011370003325481
Enformer_top5	Alzheimer's disease	EAS	-0.0115340806871828
Enformer_top5	Alzheimer's disease	MID	-0.0149359144513257
Enformer_top5	Asthma	AFR	0.0006850826137588
Enformer_top5	Asthma	AMR	0.0068369378576446
Enformer_top5	Asthma	CSA	0.003151406038702
Enformer_top5	Asthma	EAS	-0.0039728734572904
Enformer_top5	Asthma	MID	-0.0005110297298053
Enformer_top5	Body mass index	AFR	0.0663486127012326
Enformer_top5	Body mass index	AMR	0.0475857641028266
Enformer_top5	Body mass index	CSA	0.0518016146555353
Enformer_top5	Body mass index	EAS	0.1805736100394198
Enformer_top5	Body mass index	MID	0.0470532263727406
Enformer_top5	Breast cancer	AFR	0.0072549199464196
Enformer_top5	Breast cancer	AMR	0.0016194993054337
Enformer_top5	Breast cancer	CSA	0.022391403408951
Enformer_top5	Breast cancer	EAS	0.0166749557078233
Enformer_top5	Breast cancer	MID	0.0354646186608599
Enformer_top5	Chronic kidney disease	AFR	0.0003196160720017
Enformer_top5	Chronic kidney disease	AMR	-0.0016110589304097
Enformer_top5	Chronic kidney disease	CSA	-0.0015238854849235
Enformer_top5	Chronic kidney disease	EAS	0.0037548665921197
Enformer_top5	Chronic kidney disease	MID	-0.009183190925594
Enformer_top5	Coronary heart disease	AFR	0.0015287678798726
Enformer_top5	Coronary heart disease	AMR	0.008699032233245
Enformer_top5	Coronary heart disease	CSA	0.0067508259985662
Enformer_top5	Coronary heart disease	EAS	0.0005681448852996
Enformer_top5	Coronary heart disease	MID	0.0024442134811715
Enformer_top5	Forced vital capacity	AFR	0.3698486368920468
Enformer_top5	Forced vital capacity	AMR	0.4946925392328854
Enformer_top5	Forced vital capacity	CSA	0.4396044624930216
Enformer_top5	Forced vital capacity	EAS	0.4686026877110388
Enformer_top5	Forced vital capacity	MID	0.4272232358370541
Enformer_top5	Glucose	AFR	0.0193670312578273
Enformer_top5	Glucose	AMR	0.0056990316536344
Enformer_top5	Glucose	CSA	0.0170370165097003
Enformer_top5	Glucose	EAS	0.0185227522784365
Enformer_top5	Glucose	MID	-0.0042844792794436
Enformer_top5	HDL cholesterol	AFR	0.1067685395926674
Enformer_top5	HDL cholesterol	AMR	0.1625009709870836
Enformer_top5	HDL cholesterol	CSA	0.1923198228632118
Enformer_top5	HDL cholesterol	EAS	0.1795727172398909
Enformer_top5	HDL cholesterol	MID	0.2263860646588079
Enformer_top5	Idiopathic pulmonary fibrosis	AFR	-0.0007436775702916
Enformer_top5	Idiopathic pulmonary fibrosis	AMR	-0.010047621257574
Enformer_top5	Idiopathic pulmonary fibrosis	CSA	-0.0006089698104804
Enformer_top5	Idiopathic pulmonary fibrosis	EAS	-0.0047789594798211
Enformer_top5	Idiopathic pulmonary fibrosis	MID	0.0048768561017704
Enformer_top5	Inflammatory bowel disease	AFR	0.0014521666226063
Enformer_top5	Inflammatory bowel disease	AMR	0.0420069985031605
Enformer_top5	Inflammatory bowel disease	CSA	0.0109244117323975
Enformer_top5	Inflammatory bowel disease	EAS	-0.0002418259320215
Enformer_top5	Inflammatory bowel disease	MID	0.0065630730169186
Enformer_top5	Insulin-like growth factor 1	AFR	0.0650835023926737
Enformer_top5	Insulin-like growth factor 1	AMR	0.0741829534770636
Enformer_top5	Insulin-like growth factor 1	CSA	0.0953257057923997
Enformer_top5	Insulin-like growth factor 1	EAS	0.122789088410771
Enformer_top5	Insulin-like growth factor 1	MID	0.1198561565375648
Enformer_top5	Intra-ocular pressure	AFR	0.0297595159041373
Enformer_top5	Intra-ocular pressure	AMR	0.0449262889169149
Enformer_top5	Intra-ocular pressure	CSA	0.0109910212677293
Enformer_top5	Intra-ocular pressure	EAS	-0.0131779789076971
Enformer_top5	Intra-ocular pressure	MID	-0.0090624020525483
Enformer_top5	Prostate cancer	AFR	0.0045436624316228
Enformer_top5	Prostate cancer	AMR	-0.0977108472843989
Enformer_top5	Prostate cancer	CSA	0.0088184466672391
Enformer_top5	Prostate cancer	EAS	-0.0069497211027185
Enformer_top5	Prostate cancer	MID	0.0268651316012261
Enformer_top5	Rheumatoid arthritis	AFR	0.0013113119982887
Enformer_top5	Rheumatoid arthritis	AMR	-0.033834232983338
Enformer_top5	Rheumatoid arthritis	CSA	-0.0071335875712357
Enformer_top5	Rheumatoid arthritis	EAS	-0.015828425348553
Enformer_top5	Rheumatoid arthritis	MID	-0.0270512840714098
Enformer_top5	Triglycerides	AFR	0.0502747982845834
Enformer_top5	Triglycerides	AMR	0.0759692796001509
Enformer_top5	Triglycerides	CSA	0.0635495001414567
Enformer_top5	Triglycerides	EAS	0.0588708245126495
Enformer_top5	Triglycerides	MID	0.0712244626837798
Enformer_top5	Type 2 diabetes	AFR	0.0003807297177361
Enformer_top5	Type 2 diabetes	AMR	0.002884514364441
Enformer_top5	Type 2 diabetes	CSA	0.0018898600071125
Enformer_top5	Type 2 diabetes	EAS	0.0013576577992039
Enformer_top5	Type 2 diabetes	MID	0.0019569019198266
Enformer_top5	Urate	AFR	0.2343532207339463
Enformer_top5	Urate	AMR	0.3267969382676997
Enformer_top5	Urate	CSA	0.2437970615369728
Enformer_top5	Urate	EAS	0.2853574438445404
Enformer_top5	Urate	MID	0.2737371401382139
Enformer_top5	Ventricular rate	AFR	-0.102113449028638
Enformer_top5	Ventricular rate	AMR	-1.1932076595007373
Enformer_top5	Ventricular rate	CSA	-0.4147732334683089
Enformer_top5	Ventricular rate	EAS	-0.0778136938566169
Enformer_top5	Ventricular rate	MID	-0.6226280276522387
Enformer_top5	White blood cell count	AFR	0.053091338580949
Enformer_top5	White blood cell count	AMR	0.0454170390941935
Enformer_top5	White blood cell count	CSA	0.0536764801545037
Enformer_top5	White blood cell count	EAS	0.0378788636862459
Enformer_top5	White blood cell count	MID	0.0602720806375888
FINEMAP_top5	Alzheimer's disease	AFR	-0.0023608013574381
FINEMAP_top5	Alzheimer's disease	AMR	0.0135372319958531
FINEMAP_top5	Alzheimer's disease	CSA	0.0002909350333024
FINEMAP_top5	Alzheimer's disease	EAS	-0.0105266988830579
FINEMAP_top5	Alzheimer's disease	MID	-0.0484404734573957
FINEMAP_top5	Asthma	AFR	0.0002982138027861
FINEMAP_top5	Asthma	AMR	0.0072964547220296
FINEMAP_top5	Asthma	CSA	0.0021737872551695
FINEMAP_top5	Asthma	EAS	-9.726858679532936e-05
FINEMAP_top5	Asthma	MID	-0.0015355212244631
FINEMAP_top5	Body mass index	AFR	0.0735360345112305
FINEMAP_top5	Body mass index	AMR	0.0572906433954688
FINEMAP_top5	Body mass index	CSA	0.0537585167445805
FINEMAP_top5	Body mass index	EAS	0.1805974004086235
FINEMAP_top5	Body mass index	MID	0.0419653830327938
FINEMAP_top5	Breast cancer	AFR	0.0093600833070423
FINEMAP_top5	Breast cancer	AMR	0.0020877220027469
FINEMAP_top5	Breast cancer	CSA	0.0141617269465178
FINEMAP_top5	Breast cancer	EAS	0.0007703973858955
FINEMAP_top5	Breast cancer	MID	0.0365211841921923
FINEMAP_top5	Chronic kidney disease	AFR	0.0003605118723762
FINEMAP_top5	Chronic kidney disease	AMR	0.0001726765954376
FINEMAP_top5	Chronic kidney disease	CSA	0.0008451209234212
FINEMAP_top5	Chronic kidney disease	EAS	-0.0024201502136202
FINEMAP_top5	Chronic kidney disease	MID	0.0068432035814981
FINEMAP_top5	Coronary heart disease	AFR	0.0016973980233043
FINEMAP_top5	Coronary heart disease	AMR	0.0043442307213501
FINEMAP_top5	Coronary heart disease	CSA	0.0047698374084797
FINEMAP_top5	Coronary heart disease	EAS	0.0032178580044599
FINEMAP_top5	Coronary heart disease	MID	0.0065494158886026
FINEMAP_top5	Forced vital capacity	AFR	0.3692782784374228
FINEMAP_top5	Forced vital capacity	AMR	0.4924437107696299
FINEMAP_top5	Forced vital capacity	CSA	0.4401867146217044
FINEMAP_top5	Forced vital capacity	EAS	0.4692025780286025
FINEMAP_top5	Forced vital capacity	MID	0.4282951581018153
FINEMAP_top5	Glucose	AFR	0.0203448056337534
FINEMAP_top5	Glucose	AMR	0.0081741980425831
FINEMAP_top5	Glucose	CSA	0.0168696608441714
FINEMAP_top5	Glucose	EAS	0.0205148330929938
FINEMAP_top5	Glucose	MID	-0.0048454595609033
FINEMAP_top5	HDL cholesterol	AFR	0.1055197430806743
FINEMAP_top5	HDL cholesterol	AMR	0.1624184798165227
FINEMAP_top5	HDL cholesterol	CSA	0.1929268883424605
FINEMAP_top5	HDL cholesterol	EAS	0.1791923537630269
FINEMAP_top5	HDL cholesterol	MID	0.2259817781704184
FINEMAP_top5	Idiopathic pulmonary fibrosis	AFR	0.0002373109498005
FINEMAP_top5	Idiopathic pulmonary fibrosis	AMR	-0.0187243648455862
FINEMAP_top5	Idiopathic pulmonary fibrosis	CSA	0.0004808494653277
FINEMAP_top5	Idiopathic pulmonary fibrosis	EAS	-0.0072903427324379
FINEMAP_top5	Idiopathic pulmonary fibrosis	MID	-0.0032289784429258
FINEMAP_top5	Inflammatory bowel disease	AFR	0.00325841241221
FINEMAP_top5	Inflammatory bowel disease	AMR	0.0206122138538445
FINEMAP_top5	Inflammatory bowel disease	CSA	0.0139073512949897
FINEMAP_top5	Inflammatory bowel disease	EAS	0.0129291050855028
FINEMAP_top5	Inflammatory bowel disease	MID	-0.0132691083438819
FINEMAP_top5	Insulin-like growth factor 1	AFR	0.0657686669104607
FINEMAP_top5	Insulin-like growth factor 1	AMR	0.0745853367071702
FINEMAP_top5	Insulin-like growth factor 1	CSA	0.0948671385267731
FINEMAP_top5	Insulin-like growth factor 1	EAS	0.1227361607073597
FINEMAP_top5	Insulin-like growth factor 1	MID	0.1191066189871633
FINEMAP_top5	Intra-ocular pressure	AFR	0.0296151754068084
FINEMAP_top5	Intra-ocular pressure	AMR	0.0466176590929996
FINEMAP_top5	Intra-ocular pressure	CSA	0.0112011753205516
FINEMAP_top5	Intra-ocular pressure	EAS	-0.0133490123064818
FINEMAP_top5	Intra-ocular pressure	MID	-0.0138809306477223
FINEMAP_top5	Prostate cancer	AFR	0.0023943427464631
FINEMAP_top5	Prostate cancer	AMR	-0.031535450801603
FINEMAP_top5	Prostate cancer	CSA	0.0165652204006224
FINEMAP_top5	Prostate cancer	EAS	0.0231595231381128
FINEMAP_top5	Prostate cancer	MID	0.0039052049419175
FINEMAP_top5	Rheumatoid arthritis	AFR	-0.0221202905946448
FINEMAP_top5	Rheumatoid arthritis	AMR	0.0063417449460173
FINEMAP_top5	Rheumatoid arthritis	CSA	-0.0106492114150491
FINEMAP_top5	Rheumatoid arthritis	EAS	-0.0274686081239383
FINEMAP_top5	Rheumatoid arthritis	MID	-0.0299433371837088
FINEMAP_top5	Triglycerides	AFR	0.0480359857805889
FINEMAP_top5	Triglycerides	AMR	0.0696942444800348
FINEMAP_top5	Triglycerides	CSA	0.0562284248810579
FINEMAP_top5	Triglycerides	EAS	0.0591079984730933
FINEMAP_top5	Triglycerides	MID	0.06705917810374
FINEMAP_top5	Type 2 diabetes	AFR	0.0003308510952657
FINEMAP_top5	Type 2 diabetes	AMR	0.0033688691261262
FINEMAP_top5	Type 2 diabetes	CSA	0.0021364478186139
FINEMAP_top5	Type 2 diabetes	EAS	-0.0003059520524219
FINEMAP_top5	Type 2 diabetes	MID	0.0020462785392906
FINEMAP_top5	Urate	AFR	0.2304825468229426
FINEMAP_top5	Urate	AMR	0.3237179666855535
FINEMAP_top5	Urate	CSA	0.2403644128406163
FINEMAP_top5	Urate	EAS	0.2737797421031895
FINEMAP_top5	Urate	MID	0.2692639732054198
FINEMAP_top5	Ventricular rate	AFR	-0.1020264763873952
FINEMAP_top5	Ventricular rate	AMR	-0.5426739007681478
FINEMAP_top5	Ventricular rate	CSA	-0.4322148255263974
FINEMAP_top5	Ventricular rate	EAS	-0.0662204191890846
FINEMAP_top5	Ventricular rate	MID	-0.61532886037777
FINEMAP_top5	White blood cell count	AFR	0.0506681771186456
FINEMAP_top5	White blood cell count	AMR	0.0352220978224596
FINEMAP_top5	White blood cell count	CSA	0.0494813443743225
FINEMAP_top5	White blood cell count	EAS	0.0389316268306226
FINEMAP_top5	White blood cell count	MID	0.0690158829247568
MIFM_top5	Alzheimer's disease	AFR	-0.0004792554399025
MIFM_top5	Alzheimer's disease	AMR	0.0147001347355104
MIFM_top5	Alzheimer's disease	CSA	-0.0005339172445765
MIFM_top5	Alzheimer's disease	EAS	-0.0198125668293065
MIFM_top5	Alzheimer's disease	MID	0.0176897799724654
MIFM_top5	Asthma	AFR	0.0006145055473888
MIFM_top5	Asthma	AMR	0.0138458289116793
MIFM_top5	Asthma	CSA	0.0026481872564791
MIFM_top5	Asthma	EAS	-0.0007869774170071
MIFM_top5	Asthma	MID	0.001512547377335
MIFM_top5	Body mass index	AFR	0.0665113410876827
MIFM_top5	Body mass index	AMR	0.0534211674608179
MIFM_top5	Body mass index	CSA	0.0551915597868223
MIFM_top5	Body mass index	EAS	0.1782426292710205
MIFM_top5	Body mass index	MID	0.0414311464253595
MIFM_top5	Breast cancer	AFR	0.0077139674232896
MIFM_top5	Breast cancer	AMR	0.0081372829144542
MIFM_top5	Breast cancer	CSA	0.0210141382890647
MIFM_top5	Breast cancer	EAS	-9.88533577448436e-05
MIFM_top5	Breast cancer	MID	0.0264463111985273
MIFM_top5	Chronic kidney disease	AFR	-3.0954680866224216e-05
MIFM_top5	Chronic kidney disease	AMR	0.0029394505745721
MIFM_top5	Chronic kidney disease	CSA	0.0002003388335464
MIFM_top5	Chronic kidney disease	EAS	-0.0016532974088397
MIFM_top5	Chronic kidney disease	MID	0.0006440791993541
MIFM_top5	Coronary heart disease	AFR	0.0013848749005201
MIFM_top5	Coronary heart disease	AMR	0.002995519715673
MIFM_top5	Coronary heart disease	CSA	0.0087116248664206
MIFM_top5	Coronary heart disease	EAS	-0.0027496617950526
MIFM_top5	Coronary heart disease	MID	0.0002376260094672
MIFM_top5	Forced vital capacity	AFR	0.3700871416694433
MIFM_top5	Forced vital capacity	AMR	0.4944908277208009
MIFM_top5	Forced vital capacity	CSA	0.4401618746993191
MIFM_top5	Forced vital capacity	EAS	0.4693708349197053
MIFM_top5	Forced vital capacity	MID	0.426748057414931
MIFM_top5	Glucose	AFR	0.0200729446723806
MIFM_top5	Glucose	AMR	0.0059403255863919
MIFM_top5	Glucose	CSA	0.0173658739307233
MIFM_top5	Glucose	EAS	0.0195243566462414
MIFM_top5	Glucose	MID	-0.0019701464356801
MIFM_top5	HDL cholesterol	AFR	0.106129848649298
MIFM_top5	HDL cholesterol	AMR	0.1623783169928769
MIFM_top5	HDL cholesterol	CSA	0.1944092696247572
MIFM_top5	HDL cholesterol	EAS	0.180414826123416
MIFM_top5	HDL cholesterol	MID	0.2267722150855677
MIFM_top5	Idiopathic pulmonary fibrosis	AFR	-0.0008683753463211
MIFM_top5	Idiopathic pulmonary fibrosis	AMR	-0.0021515806809369
MIFM_top5	Idiopathic pulmonary fibrosis	CSA	0.0003128705381396
MIFM_top5	Idiopathic pulmonary fibrosis	EAS	-0.006946867230409
MIFM_top5	Idiopathic pulmonary fibrosis	MID	0.0255617510392185
MIFM_top5	Inflammatory bowel disease	AFR	0.000500181743989
MIFM_top5	Inflammatory bowel disease	AMR	0.0265345867223589
MIFM_top5	Inflammatory bowel disease	CSA	0.0101256173671846
MIFM_top5	Inflammatory bowel disease	EAS	0.000975610889257
MIFM_top5	Inflammatory bowel disease	MID	0.0002064702094102
MIFM_top5	Insulin-like growth factor 1	AFR	0.0652220846090822
MIFM_top5	Insulin-like growth factor 1	AMR	0.0740539801357607
MIFM_top5	Insulin-like growth factor 1	CSA	0.09514296095781
MIFM_top5	Insulin-like growth factor 1	EAS	0.1228185417564045
MIFM_top5	Insulin-like growth factor 1	MID	0.1198842206306852
MIFM_top5	Intra-ocular pressure	AFR	0.0298281830922206
MIFM_top5	Intra-ocular pressure	AMR	0.0448803565786669
MIFM_top5	Intra-ocular pressure	CSA	0.0109313603765015
MIFM_top5	Intra-ocular pressure	EAS	-0.0129948188570986
MIFM_top5	Intra-ocular pressure	MID	-0.0087818563119969
MIFM_top5	Prostate cancer	AFR	-0.0013506288338935
MIFM_top5	Prostate cancer	AMR	-0.0494109704686076
MIFM_top5	Prostate cancer	CSA	0.0090393574060586
MIFM_top5	Prostate cancer	EAS	-0.0363939989223618
MIFM_top5	Prostate cancer	MID	0.0152316929763444
MIFM_top5	Rheumatoid arthritis	AFR	-0.004058529092798
MIFM_top5	Rheumatoid arthritis	AMR	0.0175127104101122
MIFM_top5	Rheumatoid arthritis	CSA	-0.0116264299258781
MIFM_top5	Rheumatoid arthritis	EAS	-0.009407428194256
MIFM_top5	Rheumatoid arthritis	MID	-0.0198895722157015
MIFM_top5	Triglycerides	AFR	0.0513441856622384
MIFM_top5	Triglycerides	AMR	0.0795110806952576
MIFM_top5	Triglycerides	CSA	0.0914654614550378
MIFM_top5	Triglycerides	EAS	0.0758954523288885
MIFM_top5	Triglycerides	MID	0.0790427032725494
MIFM_top5	Type 2 diabetes	AFR	0.0006432997779905
MIFM_top5	Type 2 diabetes	AMR	-0.0006345557172591
MIFM_top5	Type 2 diabetes	CSA	0.0020255696811856
MIFM_top5	Type 2 diabetes	EAS	0.001833492946565
MIFM_top5	Type 2 diabetes	MID	0.0005798092395108
MIFM_top5	Urate	AFR	0.2339829436022848
MIFM_top5	Urate	AMR	0.3267040963932565
MIFM_top5	Urate	CSA	0.2440945277617017
MIFM_top5	Urate	EAS	0.2853579348848526
MIFM_top5	Urate	MID	0.2735688982073322
MIFM_top5	Ventricular rate	AFR	-0.0985347188796857
MIFM_top5	Ventricular rate	AMR	-0.6915617627922478
MIFM_top5	Ventricular rate	CSA	-0.4378416590681214
MIFM_top5	Ventricular rate	EAS	-0.0443233430895406
MIFM_top5	Ventricular rate	MID	-0.6044570107934014
MIFM_top5	White blood cell count	AFR	0.0536721971958967
MIFM_top5	White blood cell count	AMR	0.0343626559856909
MIFM_top5	White blood cell count	CSA	0.0521508836827726
MIFM_top5	White blood cell count	EAS	0.037930329902025
MIFM_top5	White blood cell count	MID	0.0645761347997846
PAINTOR_top5	Alzheimer's disease	AFR	-0.0013512651240202
PAINTOR_top5	Alzheimer's disease	AMR	0.0135372319958531
PAINTOR_top5	Alzheimer's disease	CSA	-0.0008199249060331
PAINTOR_top5	Alzheimer's disease	EAS	-0.0052578498572493
PAINTOR_top5	Alzheimer's disease	MID	-0.0171484808158312
PAINTOR_top5	Asthma	AFR	0.0004131474200094
PAINTOR_top5	Asthma	AMR	0.0027101550354868
PAINTOR_top5	Asthma	CSA	0.0018211840640802
PAINTOR_top5	Asthma	EAS	-0.001334297824324
PAINTOR_top5	Asthma	MID	0.0021484297167401
PAINTOR_top5	Body mass index	AFR	0.0732286975749763
PAINTOR_top5	Body mass index	AMR	0.0561131316740662
PAINTOR_top5	Body mass index	CSA	0.0538011605973928
PAINTOR_top5	Body mass index	EAS	0.1803026788299291
PAINTOR_top5	Body mass index	MID	0.0399491052238087
PAINTOR_top5	Breast cancer	AFR	0.0138804626919776
PAINTOR_top5	Breast cancer	AMR	-0.0135139000378753
PAINTOR_top5	Breast cancer	CSA	0.008872919920044
PAINTOR_top5	Breast cancer	EAS	-0.0058231618450052
PAINTOR_top5	Breast cancer	MID	-0.0041539917124711
PAINTOR_top5	Chronic kidney disease	AFR	0.0003605118723762
PAINTOR_top5	Chronic kidney disease	AMR	0.0001726765954376
PAINTOR_top5	Chronic kidney disease	CSA	0.0008451209234212
PAINTOR_top5	Chronic kidney disease	EAS	-0.0024201502136202
PAINTOR_top5	Chronic kidney disease	MID	0.0068432035814981
PAINTOR_top5	Coronary heart disease	AFR	0.002377786839417
PAINTOR_top5	Coronary heart disease	AMR	0.0051305581451469
PAINTOR_top5	Coronary heart disease	CSA	0.0035917952668385
PAINTOR_top5	Coronary heart disease	EAS	0.0033767201306881
PAINTOR_top5	Coronary heart disease	MID	0.0089038254896467
PAINTOR_top5	Forced vital capacity	AFR	0.3693400006986295
PAINTOR_top5	Forced vital capacity	AMR	0.4925281316065694
PAINTOR_top5	Forced vital capacity	CSA	0.4401999766944994
PAINTOR_top5	Forced vital capacity	EAS	0.4690324876717689
PAINTOR_top5	Forced vital capacity	MID	0.4285490936278517
PAINTOR_top5	Glucose	AFR	0.0203448056337533
PAINTOR_top5	Glucose	AMR	0.0081741980425819
PAINTOR_top5	Glucose	CSA	0.0168696608441715
PAINTOR_top5	Glucose	EAS	0.0205148330929927
PAINTOR_top5	Glucose	MID	-0.0048454595609022
PAINTOR_top5	HDL cholesterol	AFR	0.1055197430806743
PAINTOR_top5	HDL cholesterol	AMR	0.1624184798165227
PAINTOR_top5	HDL cholesterol	CSA	0.1929268883424605
PAINTOR_top5	HDL cholesterol	EAS	0.1791923537630269
PAINTOR_top5	HDL cholesterol	MID	0.2259817781704184
PAINTOR_top5	Idiopathic pulmonary fibrosis	AFR	-0.0027642730334869
PAINTOR_top5	Idiopathic pulmonary fibrosis	AMR	0.0034621925896432
PAINTOR_top5	Idiopathic pulmonary fibrosis	CSA	0.0013713421002762
PAINTOR_top5	Idiopathic pulmonary fibrosis	EAS	0.0057704045680675
PAINTOR_top5	Idiopathic pulmonary fibrosis	MID	-0.0012702166546966
PAINTOR_top5	Inflammatory bowel disease	AFR	0.0035863497935507
PAINTOR_top5	Inflammatory bowel disease	AMR	0.0392615796085326
PAINTOR_top5	Inflammatory bowel disease	CSA	0.0146311415659454
PAINTOR_top5	Inflammatory bowel disease	EAS	0.0108377641641657
PAINTOR_top5	Inflammatory bowel disease	MID	-0.0138128963936951
PAINTOR_top5	Insulin-like growth factor 1	AFR	0.0657686669104607
PAINTOR_top5	Insulin-like growth factor 1	AMR	0.0745853367071702
PAINTOR_top5	Insulin-like growth factor 1	CSA	0.0948671385267731
PAINTOR_top5	Insulin-like growth factor 1	EAS	0.1227361607073597
PAINTOR_top5	Insulin-like growth factor 1	MID	0.1191066189871633
PAINTOR_top5	Intra-ocular pressure	AFR	0.029615175406809
PAINTOR_top5	Intra-ocular pressure	AMR	0.0466176590930022
PAINTOR_top5	Intra-ocular pressure	CSA	0.0112011753205514
PAINTOR_top5	Intra-ocular pressure	EAS	-0.01334901230648
PAINTOR_top5	Intra-ocular pressure	MID	-0.0138809306477221
PAINTOR_top5	Prostate cancer	AFR	0.0029878929592059
PAINTOR_top5	Prostate cancer	AMR	0.0006253679909256
PAINTOR_top5	Prostate cancer	CSA	0.0110485202344088
PAINTOR_top5	Prostate cancer	EAS	-0.0024148538779869
PAINTOR_top5	Prostate cancer	MID	0.0525845692384515
PAINTOR_top5	Rheumatoid arthritis	AFR	-0.0135683722992091
PAINTOR_top5	Rheumatoid arthritis	AMR	0.0200674388119774
PAINTOR_top5	Rheumatoid arthritis	CSA	-0.0146323662878283
PAINTOR_top5	Rheumatoid arthritis	EAS	-0.0159621535912963
PAINTOR_top5	Rheumatoid arthritis	MID	-0.0190398470654328
PAINTOR_top5	Triglycerides	AFR	0.0480359857805888
PAINTOR_top5	Triglycerides	AMR	0.0696942444800346
PAINTOR_top5	Triglycerides	CSA	0.0562284248810578
PAINTOR_top5	Triglycerides	EAS	0.0591079984730934
PAINTOR_top5	Triglycerides	MID	0.0670591781037398
PAINTOR_top5	Type 2 diabetes	AFR	0.0002856060739736
PAINTOR_top5	Type 2 diabetes	AMR	-0.0009770773614546
PAINTOR_top5	Type 2 diabetes	CSA	0.0020416701592326
PAINTOR_top5	Type 2 diabetes	EAS	0.0005653885933128
PAINTOR_top5	Type 2 diabetes	MID	-0.0007569550532768
PAINTOR_top5	Urate	AFR	0.2306229093824005
PAINTOR_top5	Urate	AMR	0.3225291733456237
PAINTOR_top5	Urate	CSA	0.2373608546496603
PAINTOR_top5	Urate	EAS	0.273371553358359
PAINTOR_top5	Urate	MID	0.2677678293731905
PAINTOR_top5	Ventricular rate	AFR	-0.1043066813515815
PAINTOR_top5	Ventricular rate	AMR	-0.576594275886821
PAINTOR_top5	Ventricular rate	CSA	-0.4391283131078831
PAINTOR_top5	Ventricular rate	EAS	-0.0647920490182082
PAINTOR_top5	Ventricular rate	MID	-0.6112056557672112
PAINTOR_top5	White blood cell count	AFR	0.0509384165470264
PAINTOR_top5	White blood cell count	AMR	0.035912283002903
PAINTOR_top5	White blood cell count	CSA	0.0492812075644458
PAINTOR_top5	White blood cell count	EAS	0.0387099631132962
PAINTOR_top5	White blood cell count	MID	0.0675848381165407
PolyFun FINEMAP_top5	Alzheimer's disease	AFR	-0.0013512651240202
PolyFun FINEMAP_top5	Alzheimer's disease	AMR	0.0135372319958531
PolyFun FINEMAP_top5	Alzheimer's disease	CSA	8.098647075849286e-05
PolyFun FINEMAP_top5	Alzheimer's disease	EAS	-0.0052578498572493
PolyFun FINEMAP_top5	Alzheimer's disease	MID	-0.0171484808158312
PolyFun FINEMAP_top5	Asthma	AFR	0.0004873897803163
PolyFun FINEMAP_top5	Asthma	AMR	0.0055335814323522
PolyFun FINEMAP_top5	Asthma	CSA	0.0026786242133157
PolyFun FINEMAP_top5	Asthma	EAS	-0.0017769259903894
PolyFun FINEMAP_top5	Asthma	MID	-0.00123486131912
PolyFun FINEMAP_top5	Body mass index	AFR	0.0735360345112305
PolyFun FINEMAP_top5	Body mass index	AMR	0.0572906433954688
PolyFun FINEMAP_top5	Body mass index	CSA	0.0537585167445805
PolyFun FINEMAP_top5	Body mass index	EAS	0.1805974004086235
PolyFun FINEMAP_top5	Body mass index	MID	0.0419653830327938
PolyFun FINEMAP_top5	Breast cancer	AFR	0.0128256536663347
PolyFun FINEMAP_top5	Breast cancer	AMR	-0.0191258734511379
PolyFun FINEMAP_top5	Breast cancer	CSA	0.0079451161295079
PolyFun FINEMAP_top5	Breast cancer	EAS	0.005426969615117
PolyFun FINEMAP_top5	Breast cancer	MID	0.006693608295123
PolyFun FINEMAP_top5	Chronic kidney disease	AFR	-0.0001355728647981
PolyFun FINEMAP_top5	Chronic kidney disease	AMR	-0.002269392429862
PolyFun FINEMAP_top5	Chronic kidney disease	CSA	0.0009692395961198
PolyFun FINEMAP_top5	Chronic kidney disease	EAS	0.0019049268131113
PolyFun FINEMAP_top5	Chronic kidney disease	MID	0.0018017131038387
PolyFun FINEMAP_top5	Coronary heart disease	AFR	0.0018503406988332
PolyFun FINEMAP_top5	Coronary heart disease	AMR	0.0066500244432545
PolyFun FINEMAP_top5	Coronary heart disease	CSA	0.0054923451635966
PolyFun FINEMAP_top5	Coronary heart disease	EAS	0.000561188288886
PolyFun FINEMAP_top5	Coronary heart disease	MID	0.0072259059320347
PolyFun FINEMAP_top5	Forced vital capacity	AFR	0.3693835813130347
PolyFun FINEMAP_top5	Forced vital capacity	AMR	0.4928115995502004
PolyFun FINEMAP_top5	Forced vital capacity	CSA	0.4400925016065921
PolyFun FINEMAP_top5	Forced vital capacity	EAS	0.4689089727414968
PolyFun FINEMAP_top5	Forced vital capacity	MID	0.4285818859450691
PolyFun FINEMAP_top5	Glucose	AFR	0.0203448056337532
PolyFun FINEMAP_top5	Glucose	AMR	0.0081741980425823
PolyFun FINEMAP_top5	Glucose	CSA	0.0168696608441714
PolyFun FINEMAP_top5	Glucose	EAS	0.0205148330929937
PolyFun FINEMAP_top5	Glucose	MID	-0.0048454595609019
PolyFun FINEMAP_top5	HDL cholesterol	AFR	0.1055197430806743
PolyFun FINEMAP_top5	HDL cholesterol	AMR	0.1624184798165227
PolyFun FINEMAP_top5	HDL cholesterol	CSA	0.1929268883424604
PolyFun FINEMAP_top5	HDL cholesterol	EAS	0.1791923537630271
PolyFun FINEMAP_top5	HDL cholesterol	MID	0.2259817781704184
PolyFun FINEMAP_top5	Idiopathic pulmonary fibrosis	AFR	-0.0032341773650651
PolyFun FINEMAP_top5	Idiopathic pulmonary fibrosis	AMR	0.0219195284901519
PolyFun FINEMAP_top5	Idiopathic pulmonary fibrosis	CSA	0.0014798578313695
PolyFun FINEMAP_top5	Idiopathic pulmonary fibrosis	EAS	0.0064140222943958
PolyFun FINEMAP_top5	Idiopathic pulmonary fibrosis	MID	0.0075976047804192
PolyFun FINEMAP_top5	Inflammatory bowel disease	AFR	0.0018755980669184
PolyFun FINEMAP_top5	Inflammatory bowel disease	AMR	0.0513387253067358
PolyFun FINEMAP_top5	Inflammatory bowel disease	CSA	0.0144188128182727
PolyFun FINEMAP_top5	Inflammatory bowel disease	EAS	0.0025678467413231
PolyFun FINEMAP_top5	Inflammatory bowel disease	MID	-0.0197890086292997
PolyFun FINEMAP_top5	Insulin-like growth factor 1	AFR	0.0657686669104612
PolyFun FINEMAP_top5	Insulin-like growth factor 1	AMR	0.0745853367071703
PolyFun FINEMAP_top5	Insulin-like growth factor 1	CSA	0.094867138526773
PolyFun FINEMAP_top5	Insulin-like growth factor 1	EAS	0.1227361607073597
PolyFun FINEMAP_top5	Insulin-like growth factor 1	MID	0.1191066189871634
PolyFun FINEMAP_top5	Intra-ocular pressure	AFR	0.0296151754068086
PolyFun FINEMAP_top5	Intra-ocular pressure	AMR	0.0466176590930023
PolyFun FINEMAP_top5	Intra-ocular pressure	CSA	0.0112011753205518
PolyFun FINEMAP_top5	Intra-ocular pressure	EAS	-0.0133490123064812
PolyFun FINEMAP_top5	Intra-ocular pressure	MID	-0.013880930647723
PolyFun FINEMAP_top5	Prostate cancer	AFR	0.0027867064187325
PolyFun FINEMAP_top5	Prostate cancer	AMR	-0.0279081228977629
PolyFun FINEMAP_top5	Prostate cancer	CSA	0.004679657984554
PolyFun FINEMAP_top5	Prostate cancer	EAS	-0.0187849984125184
PolyFun FINEMAP_top5	Prostate cancer	MID	0.0686146103775589
PolyFun FINEMAP_top5	Rheumatoid arthritis	AFR	-0.0141174914275346
PolyFun FINEMAP_top5	Rheumatoid arthritis	AMR	-0.0071964475530614
PolyFun FINEMAP_top5	Rheumatoid arthritis	CSA	-0.0150564625111345
PolyFun FINEMAP_top5	Rheumatoid arthritis	EAS	0.0019384923535292
PolyFun FINEMAP_top5	Rheumatoid arthritis	MID	-0.0138272744564951
PolyFun FINEMAP_top5	Triglycerides	AFR	0.0480359857805887
PolyFun FINEMAP_top5	Triglycerides	AMR	0.0696942444800348
PolyFun FINEMAP_top5	Triglycerides	CSA	0.0562284248810579
PolyFun FINEMAP_top5	Triglycerides	EAS	0.0591079984730933
PolyFun FINEMAP_top5	Triglycerides	MID	0.06705917810374
PolyFun FINEMAP_top5	Type 2 diabetes	AFR	0.0006072689151127
PolyFun FINEMAP_top5	Type 2 diabetes	AMR	0.0008071392602975
PolyFun FINEMAP_top5	Type 2 diabetes	CSA	0.0018583060640398
PolyFun FINEMAP_top5	Type 2 diabetes	EAS	0.0007114161430197
PolyFun FINEMAP_top5	Type 2 diabetes	MID	-5.175527650527201e-05
PolyFun FINEMAP_top5	Urate	AFR	0.2304825468229427
PolyFun FINEMAP_top5	Urate	AMR	0.3237179666855535
PolyFun FINEMAP_top5	Urate	CSA	0.2403644128406162
PolyFun FINEMAP_top5	Urate	EAS	0.2737797421031896
PolyFun FINEMAP_top5	Urate	MID	0.2692639732054192
PolyFun FINEMAP_top5	Ventricular rate	AFR	-0.1020264763873958
PolyFun FINEMAP_top5	Ventricular rate	AMR	-0.5426739007681478
PolyFun FINEMAP_top5	Ventricular rate	CSA	-0.4322148255263974
PolyFun FINEMAP_top5	Ventricular rate	EAS	-0.0662204191890846
PolyFun FINEMAP_top5	Ventricular rate	MID	-0.61532886037777
PolyFun FINEMAP_top5	White blood cell count	AFR	0.050668177118646
PolyFun FINEMAP_top5	White blood cell count	AMR	0.0352220978224594
PolyFun FINEMAP_top5	White blood cell count	CSA	0.0494813443743228
PolyFun FINEMAP_top5	White blood cell count	EAS	0.0389316268306219
PolyFun FINEMAP_top5	White blood cell count	MID	0.0690158829247567
PolyFun SuSiE_top5	Alzheimer's disease	AFR	-0.0013512651240202
PolyFun SuSiE_top5	Alzheimer's disease	AMR	0.0135372319958531
PolyFun SuSiE_top5	Alzheimer's disease	CSA	0.0004637761636671
PolyFun SuSiE_top5	Alzheimer's disease	EAS	-0.0052578498572493
PolyFun SuSiE_top5	Alzheimer's disease	MID	-0.0171484808158312
PolyFun SuSiE_top5	Asthma	AFR	0.0005362172463633
PolyFun SuSiE_top5	Asthma	AMR	0.0081091319209291
PolyFun SuSiE_top5	Asthma	CSA	0.0014918449680611
PolyFun SuSiE_top5	Asthma	EAS	-0.0022398763915616
PolyFun SuSiE_top5	Asthma	MID	-0.0012447916605028
PolyFun SuSiE_top5	Body mass index	AFR	0.0734147785410964
PolyFun SuSiE_top5	Body mass index	AMR	0.0567407744292365
PolyFun SuSiE_top5	Body mass index	CSA	0.0539268251760546
PolyFun SuSiE_top5	Body mass index	EAS	0.1809070633017718
PolyFun SuSiE_top5	Body mass index	MID	0.0412833784279973
PolyFun SuSiE_top5	Breast cancer	AFR	0.0120501020752667
PolyFun SuSiE_top5	Breast cancer	AMR	-0.0138860814722931
PolyFun SuSiE_top5	Breast cancer	CSA	-0.0057564454826306
PolyFun SuSiE_top5	Breast cancer	EAS	-0.0134596769751779
PolyFun SuSiE_top5	Breast cancer	MID	-0.0429615814870554
PolyFun SuSiE_top5	Chronic kidney disease	AFR	0.0003605118723762
PolyFun SuSiE_top5	Chronic kidney disease	AMR	0.0001726765954376
PolyFun SuSiE_top5	Chronic kidney disease	CSA	0.0008451209234212
PolyFun SuSiE_top5	Chronic kidney disease	EAS	-0.0024201502136202
PolyFun SuSiE_top5	Chronic kidney disease	MID	0.0068432035814981
PolyFun SuSiE_top5	Coronary heart disease	AFR	0.0015756343036031
PolyFun SuSiE_top5	Coronary heart disease	AMR	0.0045441474491772
PolyFun SuSiE_top5	Coronary heart disease	CSA	0.0061624143680019
PolyFun SuSiE_top5	Coronary heart disease	EAS	-0.0018162227043314
PolyFun SuSiE_top5	Coronary heart disease	MID	0.0017039955368731
PolyFun SuSiE_top5	Forced vital capacity	AFR	0.369386163675779
PolyFun SuSiE_top5	Forced vital capacity	AMR	0.4928064723495026
PolyFun SuSiE_top5	Forced vital capacity	CSA	0.4401375155168822
PolyFun SuSiE_top5	Forced vital capacity	EAS	0.4689000703359327
PolyFun SuSiE_top5	Forced vital capacity	MID	0.4286065792733877
PolyFun SuSiE_top5	Glucose	AFR	0.0203448056337534
PolyFun SuSiE_top5	Glucose	AMR	0.0081741980425838
PolyFun SuSiE_top5	Glucose	CSA	0.0168696608441714
PolyFun SuSiE_top5	Glucose	EAS	0.0205148330929941
PolyFun SuSiE_top5	Glucose	MID	-0.0048454595609023
PolyFun SuSiE_top5	HDL cholesterol	AFR	0.1055197430806743
PolyFun SuSiE_top5	HDL cholesterol	AMR	0.1624184798165227
PolyFun SuSiE_top5	HDL cholesterol	CSA	0.1929268883424605
PolyFun SuSiE_top5	HDL cholesterol	EAS	0.1791923537630269
PolyFun SuSiE_top5	HDL cholesterol	MID	0.2259817781704184
PolyFun SuSiE_top5	Idiopathic pulmonary fibrosis	AFR	-0.0027642730334869
PolyFun SuSiE_top5	Idiopathic pulmonary fibrosis	AMR	0.0034621925896432
PolyFun SuSiE_top5	Idiopathic pulmonary fibrosis	CSA	0.0013713421002762
PolyFun SuSiE_top5	Idiopathic pulmonary fibrosis	EAS	0.0057704045680675
PolyFun SuSiE_top5	Idiopathic pulmonary fibrosis	MID	-0.0012702166546966
PolyFun SuSiE_top5	Inflammatory bowel disease	AFR	0.0019884854704108
PolyFun SuSiE_top5	Inflammatory bowel disease	AMR	0.0354397456739622
PolyFun SuSiE_top5	Inflammatory bowel disease	CSA	0.0146522493675859
PolyFun SuSiE_top5	Inflammatory bowel disease	EAS	-0.0024739075900889
PolyFun SuSiE_top5	Inflammatory bowel disease	MID	-0.0047802561230634
PolyFun SuSiE_top5	Insulin-like growth factor 1	AFR	0.0657686669104612
PolyFun SuSiE_top5	Insulin-like growth factor 1	AMR	0.0745853367071703
PolyFun SuSiE_top5	Insulin-like growth factor 1	CSA	0.094867138526773
PolyFun SuSiE_top5	Insulin-like growth factor 1	EAS	0.1227361607073597
PolyFun SuSiE_top5	Insulin-like growth factor 1	MID	0.1191066189871634
PolyFun SuSiE_top5	Intra-ocular pressure	AFR	0.0296151754068083
PolyFun SuSiE_top5	Intra-ocular pressure	AMR	0.046617659093
PolyFun SuSiE_top5	Intra-ocular pressure	CSA	0.0112011753205514
PolyFun SuSiE_top5	Intra-ocular pressure	EAS	-0.0133490123064831
PolyFun SuSiE_top5	Intra-ocular pressure	MID	-0.0138809306477234
PolyFun SuSiE_top5	Prostate cancer	AFR	0.0011908373145073
PolyFun SuSiE_top5	Prostate cancer	AMR	-0.0203305850305846
PolyFun SuSiE_top5	Prostate cancer	CSA	0.0203803897624224
PolyFun SuSiE_top5	Prostate cancer	EAS	-0.0171945954396477
PolyFun SuSiE_top5	Prostate cancer	MID	-0.0372557506314144
PolyFun SuSiE_top5	Rheumatoid arthritis	AFR	-0.0144237076006664
PolyFun SuSiE_top5	Rheumatoid arthritis	AMR	-0.0447304830655015
PolyFun SuSiE_top5	Rheumatoid arthritis	CSA	-0.0169717706634389
PolyFun SuSiE_top5	Rheumatoid arthritis	EAS	-0.0116257174765907
PolyFun SuSiE_top5	Rheumatoid arthritis	MID	-0.0075528650188671
PolyFun SuSiE_top5	Triglycerides	AFR	0.0480359857805888
PolyFun SuSiE_top5	Triglycerides	AMR	0.0696942444800345
PolyFun SuSiE_top5	Triglycerides	CSA	0.056228424881058
PolyFun SuSiE_top5	Triglycerides	EAS	0.0591079984730933
PolyFun SuSiE_top5	Triglycerides	MID	0.0670591781037398
PolyFun SuSiE_top5	Type 2 diabetes	AFR	0.0005057094766132
PolyFun SuSiE_top5	Type 2 diabetes	AMR	0.0002138487909013
PolyFun SuSiE_top5	Type 2 diabetes	CSA	0.0020229485613322
PolyFun SuSiE_top5	Type 2 diabetes	EAS	-0.0012953770100658
PolyFun SuSiE_top5	Type 2 diabetes	MID	0.0028645739427004
PolyFun SuSiE_top5	Urate	AFR	0.2316261837082579
PolyFun SuSiE_top5	Urate	AMR	0.3247479508689648
PolyFun SuSiE_top5	Urate	CSA	0.237015325689905
PolyFun SuSiE_top5	Urate	EAS	0.2717745022855431
PolyFun SuSiE_top5	Urate	MID	0.2684115094205864
PolyFun SuSiE_top5	Ventricular rate	AFR	-0.1043687494590757
PolyFun SuSiE_top5	Ventricular rate	AMR	-0.5810054006095473
PolyFun SuSiE_top5	Ventricular rate	CSA	-0.4389141314608972
PolyFun SuSiE_top5	Ventricular rate	EAS	-0.065311692540923
PolyFun SuSiE_top5	Ventricular rate	MID	-0.6091820613823746
PolyFun SuSiE_top5	White blood cell count	AFR	0.0509066479623732
PolyFun SuSiE_top5	White blood cell count	AMR	0.0362749728852651
PolyFun SuSiE_top5	White blood cell count	CSA	0.0493306050088721
PolyFun SuSiE_top5	White blood cell count	EAS	0.0388703910027321
PolyFun SuSiE_top5	White blood cell count	MID	0.0674991479788463
SuSiE_top5	Alzheimer's disease	AFR	-0.0013512651240202
SuSiE_top5	Alzheimer's disease	AMR	0.0135372319958531
SuSiE_top5	Alzheimer's disease	CSA	-0.0007489764420425
SuSiE_top5	Alzheimer's disease	EAS	-0.0052578498572493
SuSiE_top5	Alzheimer's disease	MID	-0.0171484808158312
SuSiE_top5	Asthma	AFR	0.0005916438225224
SuSiE_top5	Asthma	AMR	0.0016582334050452
SuSiE_top5	Asthma	CSA	0.0019384201597133
SuSiE_top5	Asthma	EAS	-0.0032716303932191
SuSiE_top5	Asthma	MID	-0.0001508548343107
SuSiE_top5	Body mass index	AFR	0.0734147785410962
SuSiE_top5	Body mass index	AMR	0.0567407744292365
SuSiE_top5	Body mass index	CSA	0.0539268251760545
SuSiE_top5	Body mass index	EAS	0.1809070633017723
SuSiE_top5	Body mass index	MID	0.0412833784279973
SuSiE_top5	Breast cancer	AFR	0.0092665365538507
SuSiE_top5	Breast cancer	AMR	-0.0465726958144705
SuSiE_top5	Breast cancer	CSA	0.0074342406703869
SuSiE_top5	Breast cancer	EAS	-0.011595963602648
SuSiE_top5	Breast cancer	MID	0.0188326105590882
SuSiE_top5	Chronic kidney disease	AFR	0.0003605118723762
SuSiE_top5	Chronic kidney disease	AMR	0.0001726765954376
SuSiE_top5	Chronic kidney disease	CSA	0.0008451209234212
SuSiE_top5	Chronic kidney disease	EAS	-0.0024201502136202
SuSiE_top5	Chronic kidney disease	MID	0.0068432035814981
SuSiE_top5	Coronary heart disease	AFR	0.0015756343036031
SuSiE_top5	Coronary heart disease	AMR	0.0045441474491772
SuSiE_top5	Coronary heart disease	CSA	0.00608003316346
SuSiE_top5	Coronary heart disease	EAS	-0.0011478621829496
SuSiE_top5	Coronary heart disease	MID	-0.0003896384045311
SuSiE_top5	Forced vital capacity	AFR	0.3693400006986296
SuSiE_top5	Forced vital capacity	AMR	0.4925281316065698
SuSiE_top5	Forced vital capacity	CSA	0.4401999766944996
SuSiE_top5	Forced vital capacity	EAS	0.4690324876717687
SuSiE_top5	Forced vital capacity	MID	0.4285490936278505
SuSiE_top5	Glucose	AFR	0.0203448056337534
SuSiE_top5	Glucose	AMR	0.0081741980425827
SuSiE_top5	Glucose	CSA	0.0168696608441715
SuSiE_top5	Glucose	EAS	0.0205148330929942
SuSiE_top5	Glucose	MID	-0.0048454595609028
SuSiE_top5	HDL cholesterol	AFR	0.1055197430806743
SuSiE_top5	HDL cholesterol	AMR	0.1624184798165227
SuSiE_top5	HDL cholesterol	CSA	0.1929268883424605
SuSiE_top5	HDL cholesterol	EAS	0.1791923537630269
SuSiE_top5	HDL cholesterol	MID	0.2259817781704184
SuSiE_top5	Idiopathic pulmonary fibrosis	AFR	-0.0006551967268582
SuSiE_top5	Idiopathic pulmonary fibrosis	AMR	-0.000907037387821
SuSiE_top5	Idiopathic pulmonary fibrosis	CSA	-0.0001024013538165
SuSiE_top5	Idiopathic pulmonary fibrosis	EAS	-0.0085088056057615
SuSiE_top5	Idiopathic pulmonary fibrosis	MID	-0.0076138926046553
SuSiE_top5	Inflammatory bowel disease	AFR	0.0060380481951479
SuSiE_top5	Inflammatory bowel disease	AMR	0.0506379472334323
SuSiE_top5	Inflammatory bowel disease	CSA	0.0141773004394918
SuSiE_top5	Inflammatory bowel disease	EAS	0.0053220539820779
SuSiE_top5	Inflammatory bowel disease	MID	-0.0126657136293712
SuSiE_top5	Insulin-like growth factor 1	AFR	0.0657686669104612
SuSiE_top5	Insulin-like growth factor 1	AMR	0.0745853367071703
SuSiE_top5	Insulin-like growth factor 1	CSA	0.094867138526773
SuSiE_top5	Insulin-like growth factor 1	EAS	0.1227361607073597
SuSiE_top5	Insulin-like growth factor 1	MID	0.1191066189871634
SuSiE_top5	Intra-ocular pressure	AFR	0.0296151754068088
SuSiE_top5	Intra-ocular pressure	AMR	0.046617659093
SuSiE_top5	Intra-ocular pressure	CSA	0.0112011753205514
SuSiE_top5	Intra-ocular pressure	EAS	-0.0133490123064811
SuSiE_top5	Intra-ocular pressure	MID	-0.013880930647723
SuSiE_top5	Prostate cancer	AFR	0.0035794287951331
SuSiE_top5	Prostate cancer	AMR	0.0173509723584862
SuSiE_top5	Prostate cancer	CSA	0.0191839214012662
SuSiE_top5	Prostate cancer	EAS	-0.0168519012315333
SuSiE_top5	Prostate cancer	MID	0.0669293820555644
SuSiE_top5	Rheumatoid arthritis	AFR	-0.0184903243335666
SuSiE_top5	Rheumatoid arthritis	AMR	-0.0473113488597895
SuSiE_top5	Rheumatoid arthritis	CSA	-0.0113907153823278
SuSiE_top5	Rheumatoid arthritis	EAS	-0.0377590937922456
SuSiE_top5	Rheumatoid arthritis	MID	-0.0178355987416046
SuSiE_top5	Triglycerides	AFR	0.0480359857805887
SuSiE_top5	Triglycerides	AMR	0.0696942444800345
SuSiE_top5	Triglycerides	CSA	0.0562284248810578
SuSiE_top5	Triglycerides	EAS	0.0591079984730937
SuSiE_top5	Triglycerides	MID	0.06705917810374
SuSiE_top5	Type 2 diabetes	AFR	0.0008564665031855
SuSiE_top5	Type 2 diabetes	AMR	0.0008944298724919
SuSiE_top5	Type 2 diabetes	CSA	0.0019853980344062
SuSiE_top5	Type 2 diabetes	EAS	-0.0001153411017935
SuSiE_top5	Type 2 diabetes	MID	-0.0001355081013695
SuSiE_top5	Urate	AFR	0.2306229093824006
SuSiE_top5	Urate	AMR	0.3225291733456241
SuSiE_top5	Urate	CSA	0.2373608546496603
SuSiE_top5	Urate	EAS	0.273371553358359
SuSiE_top5	Urate	MID	0.2677678293731904
SuSiE_top5	Ventricular rate	AFR	-0.104368749459076
SuSiE_top5	Ventricular rate	AMR	-0.5810054006095473
SuSiE_top5	Ventricular rate	CSA	-0.4389141314608953
SuSiE_top5	Ventricular rate	EAS	-0.065311692540923
SuSiE_top5	Ventricular rate	MID	-0.6091820613823746
SuSiE_top5	White blood cell count	AFR	0.0509066479623734
SuSiE_top5	White blood cell count	AMR	0.0362749728852651
SuSiE_top5	White blood cell count	CSA	0.0493306050088709
SuSiE_top5	White blood cell count	EAS	0.0388703910027318
SuSiE_top5	White blood cell count	MID	0.0674991479788469
p-value_top5	Alzheimer's disease	AFR	-0.0001462948892149
p-value_top5	Alzheimer's disease	AMR	-0.00215181092511
p-value_top5	Alzheimer's disease	CSA	0.0004520509368849
p-value_top5	Alzheimer's disease	EAS	-0.0100718606205086
p-value_top5	Alzheimer's disease	MID	-0.0410726052838121
p-value_top5	Asthma	AFR	0.0002074598664732
p-value_top5	Asthma	AMR	0.0054079069167515
p-value_top5	Asthma	CSA	0.002187116863076
p-value_top5	Asthma	EAS	-0.001609155907841
p-value_top5	Asthma	MID	0.0004653511318751
p-value_top5	Body mass index	AFR	0.0671161553917065
p-value_top5	Body mass index	AMR	0.0453203439816904
p-value_top5	Body mass index	CSA	0.0433543033705354
p-value_top5	Body mass index	EAS	0.1713688818981866
p-value_top5	Body mass index	MID	0.0281149767081084
p-value_top5	Breast cancer	AFR	-0.0021830703616487
p-value_top5	Breast cancer	AMR	-0.0119092027071318
p-value_top5	Breast cancer	CSA	0.0153317501999542
p-value_top5	Breast cancer	EAS	0.0141818315857096
p-value_top5	Breast cancer	MID	0.0458879554285433
p-value_top5	Chronic kidney disease	AFR	-0.0001164481782793
p-value_top5	Chronic kidney disease	AMR	0.0006888749282473
p-value_top5	Chronic kidney disease	CSA	-3.3300432489280496e-05
p-value_top5	Chronic kidney disease	EAS	-0.0037380023103865
p-value_top5	Chronic kidney disease	MID	-1.2966165797956286e-05
p-value_top5	Coronary heart disease	AFR	0.001187961472382
p-value_top5	Coronary heart disease	AMR	-0.0034871805660357
p-value_top5	Coronary heart disease	CSA	0.0026177553633654
p-value_top5	Coronary heart disease	EAS	0.00482068622657
p-value_top5	Coronary heart disease	MID	0.0022474549570623
p-value_top5	Forced vital capacity	AFR	0.369053770230914
p-value_top5	Forced vital capacity	AMR	0.4925851364278749
p-value_top5	Forced vital capacity	CSA	0.4401775408572999
p-value_top5	Forced vital capacity	EAS	0.4678164878998332
p-value_top5	Forced vital capacity	MID	0.4277559143213794
p-value_top5	Glucose	AFR	0.0199783165780344
p-value_top5	Glucose	AMR	0.0020088220554032
p-value_top5	Glucose	CSA	0.0168593393105385
p-value_top5	Glucose	EAS	0.0161056110515489
p-value_top5	Glucose	MID	-0.0012661373837355
p-value_top5	HDL cholesterol	AFR	0.107050877580647
p-value_top5	HDL cholesterol	AMR	0.1615130842867415
p-value_top5	HDL cholesterol	CSA	0.192709341120222
p-value_top5	HDL cholesterol	EAS	0.1797759272800509
p-value_top5	HDL cholesterol	MID	0.227392079237403
p-value_top5	Idiopathic pulmonary fibrosis	AFR	-0.0003681161352929
p-value_top5	Idiopathic pulmonary fibrosis	AMR	0.0188817869299681
p-value_top5	Idiopathic pulmonary fibrosis	CSA	-0.001318418970494
p-value_top5	Idiopathic pulmonary fibrosis	EAS	-0.0149616991208597
p-value_top5	Idiopathic pulmonary fibrosis	MID	0.008121726142069
p-value_top5	Inflammatory bowel disease	AFR	0.0019021981936962
p-value_top5	Inflammatory bowel disease	AMR	0.0191851477911575
p-value_top5	Inflammatory bowel disease	CSA	0.0147950273888052
p-value_top5	Inflammatory bowel disease	EAS	0.0129835869413871
p-value_top5	Inflammatory bowel disease	MID	-0.0149209052586322
p-value_top5	Insulin-like growth factor 1	AFR	0.0651427314205587
p-value_top5	Insulin-like growth factor 1	AMR	0.0752747454651326
p-value_top5	Insulin-like growth factor 1	CSA	0.0949844116156468
p-value_top5	Insulin-like growth factor 1	EAS	0.1226352762389445
p-value_top5	Insulin-like growth factor 1	MID	0.1201869130061861
p-value_top5	Intra-ocular pressure	AFR	0.0295845803623387
p-value_top5	Intra-ocular pressure	AMR	0.0452503084782095
p-value_top5	Intra-ocular pressure	CSA	0.010960090708458
p-value_top5	Intra-ocular pressure	EAS	-0.0126486239022369
p-value_top5	Intra-ocular pressure	MID	-0.0088165966894193
p-value_top5	Prostate cancer	AFR	0.0052781593485514
p-value_top5	Prostate cancer	AMR	-0.0419331974212138
p-value_top5	Prostate cancer	CSA	0.0158205284527138
p-value_top5	Prostate cancer	EAS	-0.0239481489393561
p-value_top5	Prostate cancer	MID	0.014533300083046
p-value_top5	Rheumatoid arthritis	AFR	-0.0225700548221001
p-value_top5	Rheumatoid arthritis	AMR	0.0205845085310574
p-value_top5	Rheumatoid arthritis	CSA	-0.0107312326977764
p-value_top5	Rheumatoid arthritis	EAS	-0.010954489131818
p-value_top5	Rheumatoid arthritis	MID	-0.0019117012261684
p-value_top5	Triglycerides	AFR	0.0475996451589041
p-value_top5	Triglycerides	AMR	0.0730955876541636
p-value_top5	Triglycerides	CSA	0.0565452129009573
p-value_top5	Triglycerides	EAS	0.0547585444006891
p-value_top5	Triglycerides	MID	0.0671129521331106
p-value_top5	Type 2 diabetes	AFR	0.0006513080072692
p-value_top5	Type 2 diabetes	AMR	0.0010632905995134
p-value_top5	Type 2 diabetes	CSA	0.0019623899530132
p-value_top5	Type 2 diabetes	EAS	-0.0009262513606838
p-value_top5	Type 2 diabetes	MID	-0.0012593019942339
p-value_top5	Urate	AFR	0.2351053962191079
p-value_top5	Urate	AMR	0.3323081123259505
p-value_top5	Urate	CSA	0.2379971874992445
p-value_top5	Urate	EAS	0.2729546133911619
p-value_top5	Urate	MID	0.270994938377175
p-value_top5	Ventricular rate	AFR	-0.1071111753947846
p-value_top5	Ventricular rate	AMR	-0.505487702886233
p-value_top5	Ventricular rate	CSA	-0.550464686648282
p-value_top5	Ventricular rate	EAS	-0.0445441009720067
p-value_top5	Ventricular rate	MID	-0.6206138484849195
p-value_top5	White blood cell count	AFR	0.0491556844195986
p-value_top5	White blood cell count	AMR	0.0220251457898628
p-value_top5	White blood cell count	CSA	0.038537455707401
p-value_top5	White blood cell count	EAS	0.0322060115779122
p-value_top5	White blood cell count	MID	0.0586473992309733
