# Supplementary material for: Multiple instance fine-mapping: Predicting causal regulatory variants with a deep sequence model
Source: PLoS Genet. 2026 Jun 29;22(6):e1012208. doi: 10.1371/journal.pgen.1012208 (PMC13354094; doi:10.1371/journal.pgen.1012208)
Supplement: S3 Table — (TSV) [file pgen.1012208.s004.tsv]

Model	Trait	Ancestry	R2
ABF_top10	Alzheimer's disease	AFR	-0.0009986556292443
ABF_top10	Alzheimer's disease	AMR	0.0020970282511298
ABF_top10	Alzheimer's disease	CSA	-0.0008714468126424
ABF_top10	Alzheimer's disease	EAS	-0.0058391508415374
ABF_top10	Alzheimer's disease	MID	-0.0261354486760589
ABF_top10	Asthma	AFR	0.0003155661812684
ABF_top10	Asthma	AMR	0.0062709330700923
ABF_top10	Asthma	CSA	0.0022382826235921
ABF_top10	Asthma	EAS	-0.0025244525144054
ABF_top10	Asthma	MID	0.002664377847128
ABF_top10	Body mass index	AFR	0.0709243072813847
ABF_top10	Body mass index	AMR	0.0552418357019524
ABF_top10	Body mass index	CSA	0.0504956009079958
ABF_top10	Body mass index	EAS	0.1821059701439113
ABF_top10	Body mass index	MID	0.0386556742700115
ABF_top10	Breast cancer	AFR	0.0088331582819906
ABF_top10	Breast cancer	AMR	-0.009655867825292
ABF_top10	Breast cancer	CSA	0.0084719192448825
ABF_top10	Breast cancer	EAS	0.013764717598211
ABF_top10	Breast cancer	MID	0.0119938433611302
ABF_top10	Chronic kidney disease	AFR	-0.0002435929143137
ABF_top10	Chronic kidney disease	AMR	-0.0009398186851716
ABF_top10	Chronic kidney disease	CSA	-0.0008568563851146
ABF_top10	Chronic kidney disease	EAS	-0.0012583532174761
ABF_top10	Chronic kidney disease	MID	0.0061136506610608
ABF_top10	Coronary heart disease	AFR	0.0010717607456402
ABF_top10	Coronary heart disease	AMR	0.0059210220380913
ABF_top10	Coronary heart disease	CSA	0.0043226193343861
ABF_top10	Coronary heart disease	EAS	0.0022679974642663
ABF_top10	Coronary heart disease	MID	-0.0094567064730952
ABF_top10	Forced vital capacity	AFR	0.369442967019116
ABF_top10	Forced vital capacity	AMR	0.4937359398871196
ABF_top10	Forced vital capacity	CSA	0.4404422032401317
ABF_top10	Forced vital capacity	EAS	0.4687106135284358
ABF_top10	Forced vital capacity	MID	0.4272876151362466
ABF_top10	Glucose	AFR	0.0198812133585114
ABF_top10	Glucose	AMR	0.0038565288517741
ABF_top10	Glucose	CSA	0.0174439722649442
ABF_top10	Glucose	EAS	0.0188859996044312
ABF_top10	Glucose	MID	-0.0023753954548319
ABF_top10	HDL cholesterol	AFR	0.1067243500605018
ABF_top10	HDL cholesterol	AMR	0.1622698857569923
ABF_top10	HDL cholesterol	CSA	0.192666970331064
ABF_top10	HDL cholesterol	EAS	0.1787457417937496
ABF_top10	HDL cholesterol	MID	0.2268849899046607
ABF_top10	Idiopathic pulmonary fibrosis	AFR	-0.0011904635323038
ABF_top10	Idiopathic pulmonary fibrosis	AMR	0.0175396057197674
ABF_top10	Idiopathic pulmonary fibrosis	CSA	0.0004971507563533
ABF_top10	Idiopathic pulmonary fibrosis	EAS	-0.005530772299572
ABF_top10	Idiopathic pulmonary fibrosis	MID	0.0123986464950982
ABF_top10	Inflammatory bowel disease	AFR	0.0025559586688707
ABF_top10	Inflammatory bowel disease	AMR	0.0167997997548796
ABF_top10	Inflammatory bowel disease	CSA	0.0113179272737435
ABF_top10	Inflammatory bowel disease	EAS	0.0229920712116679
ABF_top10	Inflammatory bowel disease	MID	0.0037083405642526
ABF_top10	Insulin-like growth factor 1	AFR	0.0651995847543057
ABF_top10	Insulin-like growth factor 1	AMR	0.07459422728575
ABF_top10	Insulin-like growth factor 1	CSA	0.0951741400712139
ABF_top10	Insulin-like growth factor 1	EAS	0.1226126175498701
ABF_top10	Insulin-like growth factor 1	MID	0.1199678228200135
ABF_top10	Intra-ocular pressure	AFR	0.0296695799727046
ABF_top10	Intra-ocular pressure	AMR	0.0451355864542502
ABF_top10	Intra-ocular pressure	CSA	0.0109776122822917
ABF_top10	Intra-ocular pressure	EAS	-0.012736647097994
ABF_top10	Intra-ocular pressure	MID	-0.0089702611515675
ABF_top10	Prostate cancer	AFR	0.0009177544225618
ABF_top10	Prostate cancer	AMR	-0.0322573058509106
ABF_top10	Prostate cancer	CSA	0.0116949551348703
ABF_top10	Prostate cancer	EAS	-0.0537054850032871
ABF_top10	Prostate cancer	MID	-0.0062330176311192
ABF_top10	Rheumatoid arthritis	AFR	-0.0170040680425894
ABF_top10	Rheumatoid arthritis	AMR	-0.0384276833265597
ABF_top10	Rheumatoid arthritis	CSA	-0.015122070176172
ABF_top10	Rheumatoid arthritis	EAS	0.0006692484852997
ABF_top10	Rheumatoid arthritis	MID	-0.0173252094762935
ABF_top10	Triglycerides	AFR	0.0489511977499964
ABF_top10	Triglycerides	AMR	0.0707778255649974
ABF_top10	Triglycerides	CSA	0.0570482660497514
ABF_top10	Triglycerides	EAS	0.0531331271932047
ABF_top10	Triglycerides	MID	0.0679476786989991
ABF_top10	Type 2 diabetes	AFR	0.0002925033816623
ABF_top10	Type 2 diabetes	AMR	0.0016969305263075
ABF_top10	Type 2 diabetes	CSA	0.002147259942156
ABF_top10	Type 2 diabetes	EAS	-0.0001021227578031
ABF_top10	Type 2 diabetes	MID	0.0030465024907814
ABF_top10	Urate	AFR	0.2313435652300763
ABF_top10	Urate	AMR	0.3244770124969758
ABF_top10	Urate	CSA	0.2374544726903549
ABF_top10	Urate	EAS	0.2742004048304534
ABF_top10	Urate	MID	0.2691142025710367
ABF_top10	Ventricular rate	AFR	-0.0986063001300651
ABF_top10	Ventricular rate	AMR	-0.632408265943737
ABF_top10	Ventricular rate	CSA	-0.5663183377022522
ABF_top10	Ventricular rate	EAS	-0.0643076258077136
ABF_top10	Ventricular rate	MID	-0.6106447926738462
ABF_top10	White blood cell count	AFR	0.0511090762179898
ABF_top10	White blood cell count	AMR	0.0342061801753314
ABF_top10	White blood cell count	CSA	0.0484263757959809
ABF_top10	White blood cell count	EAS	0.0386824676396199
ABF_top10	White blood cell count	MID	0.0622315032178458
Basenji2_top10	Alzheimer's disease	AFR	-0.0026533803711804
Basenji2_top10	Alzheimer's disease	AMR	-0.015206053975748
Basenji2_top10	Alzheimer's disease	CSA	-0.001760295555207
Basenji2_top10	Alzheimer's disease	EAS	0.0064344133704251
Basenji2_top10	Alzheimer's disease	MID	-0.032456836948352
Basenji2_top10	Asthma	AFR	0.0007373725426753
Basenji2_top10	Asthma	AMR	0.0040694881888583
Basenji2_top10	Asthma	CSA	0.0025845468329728
Basenji2_top10	Asthma	EAS	-0.0028981533011403
Basenji2_top10	Asthma	MID	0.0012923786849554
Basenji2_top10	Body mass index	AFR	0.0691004291392037
Basenji2_top10	Body mass index	AMR	0.0497299087351317
Basenji2_top10	Body mass index	CSA	0.0553523501824465
Basenji2_top10	Body mass index	EAS	0.1844587815890501
Basenji2_top10	Body mass index	MID	0.0441139178660015
Basenji2_top10	Breast cancer	AFR	0.001911259746542
Basenji2_top10	Breast cancer	AMR	-0.0015610200215155
Basenji2_top10	Breast cancer	CSA	-0.0005566004726294
Basenji2_top10	Breast cancer	EAS	0.0159695937691417
Basenji2_top10	Breast cancer	MID	-0.0104203348747131
Basenji2_top10	Chronic kidney disease	AFR	0.0001480118433762
Basenji2_top10	Chronic kidney disease	AMR	0.0034528135556868
Basenji2_top10	Chronic kidney disease	CSA	-0.0013323409017238
Basenji2_top10	Chronic kidney disease	EAS	0.0024930284532019
Basenji2_top10	Chronic kidney disease	MID	0.0031195619058945
Basenji2_top10	Coronary heart disease	AFR	0.0021082294640042
Basenji2_top10	Coronary heart disease	AMR	0.0037283291210492
Basenji2_top10	Coronary heart disease	CSA	0.0070732728169841
Basenji2_top10	Coronary heart disease	EAS	-0.0034272261320976
Basenji2_top10	Coronary heart disease	MID	0.0049428906841435
Basenji2_top10	Forced vital capacity	AFR	0.3697285188925122
Basenji2_top10	Forced vital capacity	AMR	0.4942314121148993
Basenji2_top10	Forced vital capacity	CSA	0.4401942818061654
Basenji2_top10	Forced vital capacity	EAS	0.4685961834864415
Basenji2_top10	Forced vital capacity	MID	0.4281645012958899
Basenji2_top10	Glucose	AFR	0.0196626348970796
Basenji2_top10	Glucose	AMR	0.0054760944200791
Basenji2_top10	Glucose	CSA	0.0171753948571048
Basenji2_top10	Glucose	EAS	0.0185143942718012
Basenji2_top10	Glucose	MID	-0.0020107005236658
Basenji2_top10	HDL cholesterol	AFR	0.1067839438998821
Basenji2_top10	HDL cholesterol	AMR	0.1625256956750772
Basenji2_top10	HDL cholesterol	CSA	0.1934752201064042
Basenji2_top10	HDL cholesterol	EAS	0.1795762534381618
Basenji2_top10	HDL cholesterol	MID	0.2260366329200492
Basenji2_top10	Idiopathic pulmonary fibrosis	AFR	-0.0014527202924551
Basenji2_top10	Idiopathic pulmonary fibrosis	AMR	0.0138496394354151
Basenji2_top10	Idiopathic pulmonary fibrosis	CSA	0.0019560230514985
Basenji2_top10	Idiopathic pulmonary fibrosis	EAS	-0.0022735767265312
Basenji2_top10	Idiopathic pulmonary fibrosis	MID	0.0203242012833604
Basenji2_top10	Inflammatory bowel disease	AFR	0.0017544641081477
Basenji2_top10	Inflammatory bowel disease	AMR	-0.0012518826210228
Basenji2_top10	Inflammatory bowel disease	CSA	0.0124822051151915
Basenji2_top10	Inflammatory bowel disease	EAS	0.0012287617046417
Basenji2_top10	Inflammatory bowel disease	MID	0.0075401937784015
Basenji2_top10	Insulin-like growth factor 1	AFR	0.0651594190625288
Basenji2_top10	Insulin-like growth factor 1	AMR	0.0744031390828408
Basenji2_top10	Insulin-like growth factor 1	CSA	0.0950615708967027
Basenji2_top10	Insulin-like growth factor 1	EAS	0.1227071290614292
Basenji2_top10	Insulin-like growth factor 1	MID	0.1200748037968957
Basenji2_top10	Intra-ocular pressure	AFR	0.0298619568293989
Basenji2_top10	Intra-ocular pressure	AMR	0.0448513908368308
Basenji2_top10	Intra-ocular pressure	CSA	0.010969570507203
Basenji2_top10	Intra-ocular pressure	EAS	-0.0130220441755261
Basenji2_top10	Intra-ocular pressure	MID	-0.0084952571122059
Basenji2_top10	Prostate cancer	AFR	0.0021223192297411
Basenji2_top10	Prostate cancer	AMR	-0.0010498829871482
Basenji2_top10	Prostate cancer	CSA	0.0055748846654077
Basenji2_top10	Prostate cancer	EAS	-0.0450794904200189
Basenji2_top10	Prostate cancer	MID	0.0655563784972866
Basenji2_top10	Rheumatoid arthritis	AFR	-0.011916175582813
Basenji2_top10	Rheumatoid arthritis	AMR	-0.0559265850708677
Basenji2_top10	Rheumatoid arthritis	CSA	-0.0044210394328237
Basenji2_top10	Rheumatoid arthritis	EAS	-0.0066591036636717
Basenji2_top10	Rheumatoid arthritis	MID	-0.0050362820889718
Basenji2_top10	Triglycerides	AFR	0.0506897114970898
Basenji2_top10	Triglycerides	AMR	0.0746184323139148
Basenji2_top10	Triglycerides	CSA	0.0619228767165496
Basenji2_top10	Triglycerides	EAS	0.0554192618905574
Basenji2_top10	Triglycerides	MID	0.0714898132381056
Basenji2_top10	Type 2 diabetes	AFR	0.0002411267685313
Basenji2_top10	Type 2 diabetes	AMR	0.0006716324285766
Basenji2_top10	Type 2 diabetes	CSA	0.0022740738118262
Basenji2_top10	Type 2 diabetes	EAS	0.0017046300603554
Basenji2_top10	Type 2 diabetes	MID	-2.579720034481259e-05
Basenji2_top10	Urate	AFR	0.2325700342338042
Basenji2_top10	Urate	AMR	0.3248656986367179
Basenji2_top10	Urate	CSA	0.2380781029311986
Basenji2_top10	Urate	EAS	0.2752151858059004
Basenji2_top10	Urate	MID	0.2710450445589312
Basenji2_top10	Ventricular rate	AFR	-0.1086896231423764
Basenji2_top10	Ventricular rate	AMR	-0.8658166180361949
Basenji2_top10	Ventricular rate	CSA	-0.4557373014558061
Basenji2_top10	Ventricular rate	EAS	-0.0812477056873578
Basenji2_top10	Ventricular rate	MID	-0.6168952639006035
Basenji2_top10	White blood cell count	AFR	0.0530378180250755
Basenji2_top10	White blood cell count	AMR	0.0393443704270002
Basenji2_top10	White blood cell count	CSA	0.0521685110254313
Basenji2_top10	White blood cell count	EAS	0.0406861566103408
Basenji2_top10	White blood cell count	MID	0.0612193749300334
CADD_top10	Alzheimer's disease	AFR	-0.0001648104603973
CADD_top10	Alzheimer's disease	AMR	-0.0050360898324021
CADD_top10	Alzheimer's disease	CSA	-2.962704088580459e-05
CADD_top10	Alzheimer's disease	EAS	-0.0108347125614634
CADD_top10	Alzheimer's disease	MID	-0.0181926640624758
CADD_top10	Asthma	AFR	0.0004709588620896
CADD_top10	Asthma	AMR	0.0094694174540646
CADD_top10	Asthma	CSA	0.0028505248256615
CADD_top10	Asthma	EAS	-0.0022836854277861
CADD_top10	Asthma	MID	-0.0003151084810709
CADD_top10	Body mass index	AFR	0.0660140635038556
CADD_top10	Body mass index	AMR	0.0553313723727272
CADD_top10	Body mass index	CSA	0.0534188879396182
CADD_top10	Body mass index	EAS	0.1813595601309135
CADD_top10	Body mass index	MID	0.0407752747314703
CADD_top10	Breast cancer	AFR	0.0115759370227363
CADD_top10	Breast cancer	AMR	0.0016201610708882
CADD_top10	Breast cancer	CSA	0.015154102469973
CADD_top10	Breast cancer	EAS	0.0087364162493627
CADD_top10	Breast cancer	MID	0.060818352693454
CADD_top10	Chronic kidney disease	AFR	-0.0003962836113689
CADD_top10	Chronic kidney disease	AMR	-0.0009293364987695
CADD_top10	Chronic kidney disease	CSA	0.0003438388434112
CADD_top10	Chronic kidney disease	EAS	0.0008262582371617
CADD_top10	Chronic kidney disease	MID	0.0013367159184915
CADD_top10	Coronary heart disease	AFR	0.0005396620194106
CADD_top10	Coronary heart disease	AMR	0.0142207225806391
CADD_top10	Coronary heart disease	CSA	0.0053208681930358
CADD_top10	Coronary heart disease	EAS	0.001791279124526
CADD_top10	Coronary heart disease	MID	0.0095382110681267
CADD_top10	Forced vital capacity	AFR	0.3699124217049451
CADD_top10	Forced vital capacity	AMR	0.4948210745123582
CADD_top10	Forced vital capacity	CSA	0.4402886689913552
CADD_top10	Forced vital capacity	EAS	0.4686758064145098
CADD_top10	Forced vital capacity	MID	0.4276190402763024
CADD_top10	Glucose	AFR	0.0200767364464725
CADD_top10	Glucose	AMR	0.0062720190472191
CADD_top10	Glucose	CSA	0.0173452816340793
CADD_top10	Glucose	EAS	0.0196417157384338
CADD_top10	Glucose	MID	-0.0013074352822963
CADD_top10	HDL cholesterol	AFR	0.1068422860766473
CADD_top10	HDL cholesterol	AMR	0.1626050950975519
CADD_top10	HDL cholesterol	CSA	0.1931073197903756
CADD_top10	HDL cholesterol	EAS	0.1791814302768088
CADD_top10	HDL cholesterol	MID	0.2260934551146852
CADD_top10	Idiopathic pulmonary fibrosis	AFR	-0.0012378612550816
CADD_top10	Idiopathic pulmonary fibrosis	AMR	-4.399082585895276e-05
CADD_top10	Idiopathic pulmonary fibrosis	CSA	0.0011833194217444
CADD_top10	Idiopathic pulmonary fibrosis	EAS	0.0012965289775348
CADD_top10	Idiopathic pulmonary fibrosis	MID	0.0109646374993043
CADD_top10	Inflammatory bowel disease	AFR	-0.0033159581855249
CADD_top10	Inflammatory bowel disease	AMR	0.0106342689482221
CADD_top10	Inflammatory bowel disease	CSA	0.0115946108297281
CADD_top10	Inflammatory bowel disease	EAS	0.0027938987400446
CADD_top10	Inflammatory bowel disease	MID	-0.01053371256244
CADD_top10	Insulin-like growth factor 1	AFR	0.0650892888868386
CADD_top10	Insulin-like growth factor 1	AMR	0.0745007184561357
CADD_top10	Insulin-like growth factor 1	CSA	0.0951033073789278
CADD_top10	Insulin-like growth factor 1	EAS	0.1226835042552207
CADD_top10	Insulin-like growth factor 1	MID	0.11999860969534
CADD_top10	Intra-ocular pressure	AFR	0.0297978367604344
CADD_top10	Intra-ocular pressure	AMR	0.0448991910325025
CADD_top10	Intra-ocular pressure	CSA	0.0109418090256512
CADD_top10	Intra-ocular pressure	EAS	-0.0131337838963274
CADD_top10	Intra-ocular pressure	MID	-0.0086825245519905
CADD_top10	Prostate cancer	AFR	0.0045657699221303
CADD_top10	Prostate cancer	AMR	0.0128298156139111
CADD_top10	Prostate cancer	CSA	0.0125465409312021
CADD_top10	Prostate cancer	EAS	-0.0236216482919841
CADD_top10	Prostate cancer	MID	0.0297570757814402
CADD_top10	Rheumatoid arthritis	AFR	-0.0020527615911981
CADD_top10	Rheumatoid arthritis	AMR	-0.0286963417438615
CADD_top10	Rheumatoid arthritis	CSA	-0.0099389849172234
CADD_top10	Rheumatoid arthritis	EAS	-0.0116901780552035
CADD_top10	Rheumatoid arthritis	MID	-0.0129808073918437
CADD_top10	Triglycerides	AFR	0.0487620264893681
CADD_top10	Triglycerides	AMR	0.0706864050437344
CADD_top10	Triglycerides	CSA	0.0553445006217389
CADD_top10	Triglycerides	EAS	0.0527198927931538
CADD_top10	Triglycerides	MID	0.0655503970253394
CADD_top10	Type 2 diabetes	AFR	0.0007466405998259
CADD_top10	Type 2 diabetes	AMR	0.0038228981405912
CADD_top10	Type 2 diabetes	CSA	0.0018986527174315
CADD_top10	Type 2 diabetes	EAS	6.241383721088401e-05
CADD_top10	Type 2 diabetes	MID	0.0009002290165318
CADD_top10	Urate	AFR	0.2327705872480926
CADD_top10	Urate	AMR	0.3263799059174131
CADD_top10	Urate	CSA	0.2413093275213652
CADD_top10	Urate	EAS	0.276246317488746
CADD_top10	Urate	MID	0.2734575253643022
CADD_top10	Ventricular rate	AFR	-0.1013568797374675
CADD_top10	Ventricular rate	AMR	-0.5418522557990695
CADD_top10	Ventricular rate	CSA	-0.48741702315667
CADD_top10	Ventricular rate	EAS	-0.054722708394359
CADD_top10	Ventricular rate	MID	-0.6167393237465111
CADD_top10	White blood cell count	AFR	0.0524125009571418
CADD_top10	White blood cell count	AMR	0.0397777110930387
CADD_top10	White blood cell count	CSA	0.0501390814540483
CADD_top10	White blood cell count	EAS	0.0378065399291018
CADD_top10	White blood cell count	MID	0.0576332563406958
CAVIARBF_top10	Alzheimer's disease	AFR	-0.0010988791509774
CAVIARBF_top10	Alzheimer's disease	AMR	-0.0232186646317033
CAVIARBF_top10	Alzheimer's disease	CSA	-0.0005590996066943
CAVIARBF_top10	Alzheimer's disease	EAS	-0.0019074709905949
CAVIARBF_top10	Alzheimer's disease	MID	-0.0277381589944338
CAVIARBF_top10	Asthma	AFR	0.0008933338665946
CAVIARBF_top10	Asthma	AMR	0.0065997708001262
CAVIARBF_top10	Asthma	CSA	0.0027945951961554
CAVIARBF_top10	Asthma	EAS	-0.0003202674178474
CAVIARBF_top10	Asthma	MID	0.0003582911686718
CAVIARBF_top10	Body mass index	AFR	0.0685859501741849
CAVIARBF_top10	Body mass index	AMR	0.0541092412191934
CAVIARBF_top10	Body mass index	CSA	0.0527900702568966
CAVIARBF_top10	Body mass index	EAS	0.1833295392831534
CAVIARBF_top10	Body mass index	MID	0.0409360524153931
CAVIARBF_top10	Breast cancer	AFR	0.0113744529966746
CAVIARBF_top10	Breast cancer	AMR	-0.0239202309761181
CAVIARBF_top10	Breast cancer	CSA	0.0003591093831105
CAVIARBF_top10	Breast cancer	EAS	-0.0104730101362279
CAVIARBF_top10	Breast cancer	MID	0.0243446793988508
CAVIARBF_top10	Chronic kidney disease	AFR	-0.0002435929143137
CAVIARBF_top10	Chronic kidney disease	AMR	-0.0009398186851716
CAVIARBF_top10	Chronic kidney disease	CSA	-0.0008568563851146
CAVIARBF_top10	Chronic kidney disease	EAS	-0.0012583532174761
CAVIARBF_top10	Chronic kidney disease	MID	0.0061136506610608
CAVIARBF_top10	Coronary heart disease	AFR	0.0003283803020371
CAVIARBF_top10	Coronary heart disease	AMR	0.0024021832069719
CAVIARBF_top10	Coronary heart disease	CSA	0.0049201855267994
CAVIARBF_top10	Coronary heart disease	EAS	0.0065572064818492
CAVIARBF_top10	Coronary heart disease	MID	-0.007016763243058
CAVIARBF_top10	Forced vital capacity	AFR	0.3693701908896151
CAVIARBF_top10	Forced vital capacity	AMR	0.4937140524415622
CAVIARBF_top10	Forced vital capacity	CSA	0.4403956576750999
CAVIARBF_top10	Forced vital capacity	EAS	0.46876916463519
CAVIARBF_top10	Forced vital capacity	MID	0.4274208521300138
CAVIARBF_top10	Glucose	AFR	0.0200065874693281
CAVIARBF_top10	Glucose	AMR	0.0034227126196344
CAVIARBF_top10	Glucose	CSA	0.0171882209277503
CAVIARBF_top10	Glucose	EAS	0.018038636306974
CAVIARBF_top10	Glucose	MID	-0.0015950252188328
CAVIARBF_top10	HDL cholesterol	AFR	0.1068498925726646
CAVIARBF_top10	HDL cholesterol	AMR	0.1625981647520487
CAVIARBF_top10	HDL cholesterol	CSA	0.1930168016894853
CAVIARBF_top10	HDL cholesterol	EAS	0.17942842195734
CAVIARBF_top10	HDL cholesterol	MID	0.2264507343572879
CAVIARBF_top10	Idiopathic pulmonary fibrosis	AFR	-0.000398378623508
CAVIARBF_top10	Idiopathic pulmonary fibrosis	AMR	-0.0040778761280911
CAVIARBF_top10	Idiopathic pulmonary fibrosis	CSA	0.0008282801954377
CAVIARBF_top10	Idiopathic pulmonary fibrosis	EAS	-0.0054341353172847
CAVIARBF_top10	Idiopathic pulmonary fibrosis	MID	0.037572849633701
CAVIARBF_top10	Inflammatory bowel disease	AFR	0.001489607841227
CAVIARBF_top10	Inflammatory bowel disease	AMR	0.000181581964015
CAVIARBF_top10	Inflammatory bowel disease	CSA	0.0100277043943862
CAVIARBF_top10	Inflammatory bowel disease	EAS	0.0067919883197737
CAVIARBF_top10	Inflammatory bowel disease	MID	0.000518837559243
CAVIARBF_top10	Insulin-like growth factor 1	AFR	0.065581187472929
CAVIARBF_top10	Insulin-like growth factor 1	AMR	0.0742959587590301
CAVIARBF_top10	Insulin-like growth factor 1	CSA	0.0949284081907998
CAVIARBF_top10	Insulin-like growth factor 1	EAS	0.1224405304733902
CAVIARBF_top10	Insulin-like growth factor 1	MID	0.1201010407527218
CAVIARBF_top10	Intra-ocular pressure	AFR	0.029639928385563
CAVIARBF_top10	Intra-ocular pressure	AMR	0.0464755526958208
CAVIARBF_top10	Intra-ocular pressure	CSA	0.0112063582562998
CAVIARBF_top10	Intra-ocular pressure	EAS	-0.0135837414705844
CAVIARBF_top10	Intra-ocular pressure	MID	-0.0133974260880327
CAVIARBF_top10	Prostate cancer	AFR	0.0029464519851279
CAVIARBF_top10	Prostate cancer	AMR	-0.0249458886224174
CAVIARBF_top10	Prostate cancer	CSA	0.0098903393598782
CAVIARBF_top10	Prostate cancer	EAS	-0.024361277170331
CAVIARBF_top10	Prostate cancer	MID	-0.0283267294948096
CAVIARBF_top10	Rheumatoid arthritis	AFR	-0.0088816045907297
CAVIARBF_top10	Rheumatoid arthritis	AMR	-0.0685609350952871
CAVIARBF_top10	Rheumatoid arthritis	CSA	-0.0045735201208571
CAVIARBF_top10	Rheumatoid arthritis	EAS	0.0012337332804823
CAVIARBF_top10	Rheumatoid arthritis	MID	-0.014728601025299
CAVIARBF_top10	Triglycerides	AFR	0.0489214404786638
CAVIARBF_top10	Triglycerides	AMR	0.0708224439084045
CAVIARBF_top10	Triglycerides	CSA	0.0570263589958381
CAVIARBF_top10	Triglycerides	EAS	0.0531196035024467
CAVIARBF_top10	Triglycerides	MID	0.068020924804695
CAVIARBF_top10	Type 2 diabetes	AFR	0.0001232748598452
CAVIARBF_top10	Type 2 diabetes	AMR	0.0002707472347568
CAVIARBF_top10	Type 2 diabetes	CSA	0.0017891707340233
CAVIARBF_top10	Type 2 diabetes	EAS	0.0009864498504573
CAVIARBF_top10	Type 2 diabetes	MID	0.0019003112655716
CAVIARBF_top10	Urate	AFR	0.2315348092599881
CAVIARBF_top10	Urate	AMR	0.3243242699184193
CAVIARBF_top10	Urate	CSA	0.2372912600102527
CAVIARBF_top10	Urate	EAS	0.2739110616898665
CAVIARBF_top10	Urate	MID	0.2690778185337138
CAVIARBF_top10	Ventricular rate	AFR	-0.101403025768112
CAVIARBF_top10	Ventricular rate	AMR	-0.614146503634398
CAVIARBF_top10	Ventricular rate	CSA	-0.4895540878315489
CAVIARBF_top10	Ventricular rate	EAS	-0.0600507550370961
CAVIARBF_top10	Ventricular rate	MID	-0.6267843552527618
CAVIARBF_top10	White blood cell count	AFR	0.0504685130153421
CAVIARBF_top10	White blood cell count	AMR	0.03466604111444
CAVIARBF_top10	White blood cell count	CSA	0.0478768784237899
CAVIARBF_top10	White blood cell count	EAS	0.039995720964539
CAVIARBF_top10	White blood cell count	MID	0.0638453981568586
DeepSEA-SEI_top10	Alzheimer's disease	AFR	-0.00239049213931
DeepSEA-SEI_top10	Alzheimer's disease	AMR	0.0072131469579346
DeepSEA-SEI_top10	Alzheimer's disease	CSA	-0.0002073647113234
DeepSEA-SEI_top10	Alzheimer's disease	EAS	-0.0133429926667024
DeepSEA-SEI_top10	Alzheimer's disease	MID	-0.015311211248607
DeepSEA-SEI_top10	Asthma	AFR	0.0003019906305315
DeepSEA-SEI_top10	Asthma	AMR	0.0029483525430343
DeepSEA-SEI_top10	Asthma	CSA	0.0031191922149504
DeepSEA-SEI_top10	Asthma	EAS	-0.0015633624439477
DeepSEA-SEI_top10	Asthma	MID	0.0029885709256298
DeepSEA-SEI_top10	Body mass index	AFR	0.0669119291788796
DeepSEA-SEI_top10	Body mass index	AMR	0.0572753226564025
DeepSEA-SEI_top10	Body mass index	CSA	0.0518384246736357
DeepSEA-SEI_top10	Body mass index	EAS	0.1787864384135525
DeepSEA-SEI_top10	Body mass index	MID	0.0378167559676704
DeepSEA-SEI_top10	Breast cancer	AFR	0.0091382400676955
DeepSEA-SEI_top10	Breast cancer	AMR	0.0080021378693637
DeepSEA-SEI_top10	Breast cancer	CSA	0.0116126472910147
DeepSEA-SEI_top10	Breast cancer	EAS	0.0190026922959416
DeepSEA-SEI_top10	Breast cancer	MID	0.04101979009706
DeepSEA-SEI_top10	Chronic kidney disease	AFR	0.0004917530701379
DeepSEA-SEI_top10	Chronic kidney disease	AMR	-0.0003281661511742
DeepSEA-SEI_top10	Chronic kidney disease	CSA	-0.0005878183471149
DeepSEA-SEI_top10	Chronic kidney disease	EAS	0.0002293600293189
DeepSEA-SEI_top10	Chronic kidney disease	MID	0.0057355509663656
DeepSEA-SEI_top10	Coronary heart disease	AFR	0.0008551579551491
DeepSEA-SEI_top10	Coronary heart disease	AMR	0.0073857850183411
DeepSEA-SEI_top10	Coronary heart disease	CSA	0.0048557285903879
DeepSEA-SEI_top10	Coronary heart disease	EAS	0.0081764391731804
DeepSEA-SEI_top10	Coronary heart disease	MID	0.0056545087314755
DeepSEA-SEI_top10	Forced vital capacity	AFR	0.3697335232609334
DeepSEA-SEI_top10	Forced vital capacity	AMR	0.493953231492466
DeepSEA-SEI_top10	Forced vital capacity	CSA	0.4400306725112752
DeepSEA-SEI_top10	Forced vital capacity	EAS	0.4681424134795328
DeepSEA-SEI_top10	Forced vital capacity	MID	0.4284912285435428
DeepSEA-SEI_top10	Glucose	AFR	0.0202331248989136
DeepSEA-SEI_top10	Glucose	AMR	0.0058043015536249
DeepSEA-SEI_top10	Glucose	CSA	0.0171180562783276
DeepSEA-SEI_top10	Glucose	EAS	0.0199247014258275
DeepSEA-SEI_top10	Glucose	MID	-0.0022977457119632
DeepSEA-SEI_top10	HDL cholesterol	AFR	0.1066433781061611
DeepSEA-SEI_top10	HDL cholesterol	AMR	0.1615451563287459
DeepSEA-SEI_top10	HDL cholesterol	CSA	0.1926978802301655
DeepSEA-SEI_top10	HDL cholesterol	EAS	0.178699640896262
DeepSEA-SEI_top10	HDL cholesterol	MID	0.2263136402902823
DeepSEA-SEI_top10	Idiopathic pulmonary fibrosis	AFR	-0.0054697317277769
DeepSEA-SEI_top10	Idiopathic pulmonary fibrosis	AMR	-0.0043914226021184
DeepSEA-SEI_top10	Idiopathic pulmonary fibrosis	CSA	0.0006902005984528
DeepSEA-SEI_top10	Idiopathic pulmonary fibrosis	EAS	-0.0014509205668338
DeepSEA-SEI_top10	Idiopathic pulmonary fibrosis	MID	0.0298648802530302
DeepSEA-SEI_top10	Inflammatory bowel disease	AFR	0.0022081950476423
DeepSEA-SEI_top10	Inflammatory bowel disease	AMR	-0.0074672564286166
DeepSEA-SEI_top10	Inflammatory bowel disease	CSA	0.0094170643637853
DeepSEA-SEI_top10	Inflammatory bowel disease	EAS	0.0076133223611812
DeepSEA-SEI_top10	Inflammatory bowel disease	MID	-0.005582897204915
DeepSEA-SEI_top10	Insulin-like growth factor 1	AFR	0.0650926258143357
DeepSEA-SEI_top10	Insulin-like growth factor 1	AMR	0.0744766063416525
DeepSEA-SEI_top10	Insulin-like growth factor 1	CSA	0.0950816235936159
DeepSEA-SEI_top10	Insulin-like growth factor 1	EAS	0.1226762338380702
DeepSEA-SEI_top10	Insulin-like growth factor 1	MID	0.1200020697053582
DeepSEA-SEI_top10	Intra-ocular pressure	AFR	0.029631409519322
DeepSEA-SEI_top10	Intra-ocular pressure	AMR	0.0449238760899184
DeepSEA-SEI_top10	Intra-ocular pressure	CSA	0.0109671434442202
DeepSEA-SEI_top10	Intra-ocular pressure	EAS	-0.0129698270229891
DeepSEA-SEI_top10	Intra-ocular pressure	MID	-0.0086101696304197
DeepSEA-SEI_top10	Prostate cancer	AFR	0.0012351843586642
DeepSEA-SEI_top10	Prostate cancer	AMR	0.0069023446327798
DeepSEA-SEI_top10	Prostate cancer	CSA	0.0094567985307323
DeepSEA-SEI_top10	Prostate cancer	EAS	0.0151216319065854
DeepSEA-SEI_top10	Prostate cancer	MID	0.0507386698712149
DeepSEA-SEI_top10	Rheumatoid arthritis	AFR	-0.0009762520321777
DeepSEA-SEI_top10	Rheumatoid arthritis	AMR	-0.0462601319116769
DeepSEA-SEI_top10	Rheumatoid arthritis	CSA	-0.0085148486770096
DeepSEA-SEI_top10	Rheumatoid arthritis	EAS	-0.0030743075439839
DeepSEA-SEI_top10	Rheumatoid arthritis	MID	-0.0267876264726191
DeepSEA-SEI_top10	Triglycerides	AFR	0.0486006808100916
DeepSEA-SEI_top10	Triglycerides	AMR	0.0710363597434995
DeepSEA-SEI_top10	Triglycerides	CSA	0.0550516263462369
DeepSEA-SEI_top10	Triglycerides	EAS	0.05262050064519
DeepSEA-SEI_top10	Triglycerides	MID	0.0656094629227277
DeepSEA-SEI_top10	Type 2 diabetes	AFR	0.000577710829276
DeepSEA-SEI_top10	Type 2 diabetes	AMR	0.0010047414743231
DeepSEA-SEI_top10	Type 2 diabetes	CSA	0.0016946785131763
DeepSEA-SEI_top10	Type 2 diabetes	EAS	-0.0015789092882136
DeepSEA-SEI_top10	Type 2 diabetes	MID	0.0016270371429263
DeepSEA-SEI_top10	Urate	AFR	0.237348455471537
DeepSEA-SEI_top10	Urate	AMR	0.3340216608742777
DeepSEA-SEI_top10	Urate	CSA	0.239510219760392
DeepSEA-SEI_top10	Urate	EAS	0.2756035454391196
DeepSEA-SEI_top10	Urate	MID	0.2743478609339319
DeepSEA-SEI_top10	Ventricular rate	AFR	-0.10542977750097
DeepSEA-SEI_top10	Ventricular rate	AMR	-0.7932551022170042
DeepSEA-SEI_top10	Ventricular rate	CSA	-0.4653919722642595
DeepSEA-SEI_top10	Ventricular rate	EAS	-0.0454034931139389
DeepSEA-SEI_top10	Ventricular rate	MID	-0.6237113923068837
DeepSEA-SEI_top10	White blood cell count	AFR	0.0530827348680249
DeepSEA-SEI_top10	White blood cell count	AMR	0.0347632774027233
DeepSEA-SEI_top10	White blood cell count	CSA	0.0524066623820836
DeepSEA-SEI_top10	White blood cell count	EAS	0.0393403696711491
DeepSEA-SEI_top10	White blood cell count	MID	0.0625889888625006
Enformer_top10	Alzheimer's disease	AFR	-0.0002013579363783
Enformer_top10	Alzheimer's disease	AMR	0.0130084025251182
Enformer_top10	Alzheimer's disease	CSA	-0.0004198820270527
Enformer_top10	Alzheimer's disease	EAS	-0.0080054406518634
Enformer_top10	Alzheimer's disease	MID	-0.0210110709780236
Enformer_top10	Asthma	AFR	0.0006565260633756
Enformer_top10	Asthma	AMR	0.0071261412350575
Enformer_top10	Asthma	CSA	0.0034821185160465
Enformer_top10	Asthma	EAS	-0.000830223728726
Enformer_top10	Asthma	MID	-0.0006179774463
Enformer_top10	Body mass index	AFR	0.0680652645773848
Enformer_top10	Body mass index	AMR	0.0512015298796026
Enformer_top10	Body mass index	CSA	0.0544027725116874
Enformer_top10	Body mass index	EAS	0.1828085321035677
Enformer_top10	Body mass index	MID	0.04234560691474
Enformer_top10	Breast cancer	AFR	0.0134384540288853
Enformer_top10	Breast cancer	AMR	-0.0120353689770716
Enformer_top10	Breast cancer	CSA	0.0143666436962627
Enformer_top10	Breast cancer	EAS	0.0119852343045813
Enformer_top10	Breast cancer	MID	0.0361577763847707
Enformer_top10	Chronic kidney disease	AFR	7.881602512531672e-05
Enformer_top10	Chronic kidney disease	AMR	0.0012147593723392
Enformer_top10	Chronic kidney disease	CSA	-0.0016533720963672
Enformer_top10	Chronic kidney disease	EAS	0.0003284213351733
Enformer_top10	Chronic kidney disease	MID	0.002747733814563
Enformer_top10	Coronary heart disease	AFR	0.0021927867117868
Enformer_top10	Coronary heart disease	AMR	0.0049909403358283
Enformer_top10	Coronary heart disease	CSA	0.0052017465625565
Enformer_top10	Coronary heart disease	EAS	-0.002985663643299
Enformer_top10	Coronary heart disease	MID	0.0066221737138995
Enformer_top10	Forced vital capacity	AFR	0.3698355583813172
Enformer_top10	Forced vital capacity	AMR	0.4946630182617316
Enformer_top10	Forced vital capacity	CSA	0.4402771261051718
Enformer_top10	Forced vital capacity	EAS	0.4685200755877875
Enformer_top10	Forced vital capacity	MID	0.427245250910334
Enformer_top10	Glucose	AFR	0.0196626348970796
Enformer_top10	Glucose	AMR	0.005476094420079
Enformer_top10	Glucose	CSA	0.0171753948571049
Enformer_top10	Glucose	EAS	0.0185143942718001
Enformer_top10	Glucose	MID	-0.0020107005236671
Enformer_top10	HDL cholesterol	AFR	0.1068939456644934
Enformer_top10	HDL cholesterol	AMR	0.1627108244019555
Enformer_top10	HDL cholesterol	CSA	0.1932797163362923
Enformer_top10	HDL cholesterol	EAS	0.1794390340759948
Enformer_top10	HDL cholesterol	MID	0.2259093883758677
Enformer_top10	Idiopathic pulmonary fibrosis	AFR	0.0012026489695298
Enformer_top10	Idiopathic pulmonary fibrosis	AMR	0.0064861586962584
Enformer_top10	Idiopathic pulmonary fibrosis	CSA	-0.0004680738438533
Enformer_top10	Idiopathic pulmonary fibrosis	EAS	-0.0114181963076988
Enformer_top10	Idiopathic pulmonary fibrosis	MID	-0.0006664354199881
Enformer_top10	Inflammatory bowel disease	AFR	0.0018628451875671
Enformer_top10	Inflammatory bowel disease	AMR	0.0291012827847997
Enformer_top10	Inflammatory bowel disease	CSA	0.0121981724089676
Enformer_top10	Inflammatory bowel disease	EAS	0.0088928037855675
Enformer_top10	Inflammatory bowel disease	MID	-0.0019040786615013
Enformer_top10	Insulin-like growth factor 1	AFR	0.0651337779666979
Enformer_top10	Insulin-like growth factor 1	AMR	0.0743873963862479
Enformer_top10	Insulin-like growth factor 1	CSA	0.0951544403346344
Enformer_top10	Insulin-like growth factor 1	EAS	0.1226861826942715
Enformer_top10	Insulin-like growth factor 1	MID	0.1199920235530267
Enformer_top10	Intra-ocular pressure	AFR	0.0298224903179402
Enformer_top10	Intra-ocular pressure	AMR	0.0448844128721842
Enformer_top10	Intra-ocular pressure	CSA	0.0109707855427784
Enformer_top10	Intra-ocular pressure	EAS	-0.0131813697451525
Enformer_top10	Intra-ocular pressure	MID	-0.0085124475041943
Enformer_top10	Prostate cancer	AFR	-0.0002608354980685
Enformer_top10	Prostate cancer	AMR	-0.1110680804085742
Enformer_top10	Prostate cancer	CSA	0.0082077863939508
Enformer_top10	Prostate cancer	EAS	-0.0179730114045052
Enformer_top10	Prostate cancer	MID	-0.0062231951921498
Enformer_top10	Rheumatoid arthritis	AFR	-0.0070709830534786
Enformer_top10	Rheumatoid arthritis	AMR	-0.0334855579838477
Enformer_top10	Rheumatoid arthritis	CSA	-0.000288149124611
Enformer_top10	Rheumatoid arthritis	EAS	-0.019062668293456
Enformer_top10	Rheumatoid arthritis	MID	-0.0226440013989154
Enformer_top10	Triglycerides	AFR	0.0506912885563888
Enformer_top10	Triglycerides	AMR	0.0746529151607533
Enformer_top10	Triglycerides	CSA	0.0619198483364455
Enformer_top10	Triglycerides	EAS	0.0554217188393121
Enformer_top10	Triglycerides	MID	0.0714736917541501
Enformer_top10	Type 2 diabetes	AFR	0.0007522289717471
Enformer_top10	Type 2 diabetes	AMR	0.0011217605169731
Enformer_top10	Type 2 diabetes	CSA	0.0018954464955866
Enformer_top10	Type 2 diabetes	EAS	8.233327353570629e-05
Enformer_top10	Type 2 diabetes	MID	0.0016195757658463
Enformer_top10	Urate	AFR	0.2359205949018181
Enformer_top10	Urate	AMR	0.3294322346462769
Enformer_top10	Urate	CSA	0.2387328663634055
Enformer_top10	Urate	EAS	0.2768177890294184
Enformer_top10	Urate	MID	0.2726232338280495
Enformer_top10	Ventricular rate	AFR	-0.1037427413237406
Enformer_top10	Ventricular rate	AMR	-0.9549829388251958
Enformer_top10	Ventricular rate	CSA	-0.4291942353205028
Enformer_top10	Ventricular rate	EAS	-0.0442802070485755
Enformer_top10	Ventricular rate	MID	-0.5936413820013244
Enformer_top10	White blood cell count	AFR	0.0535334081146229
Enformer_top10	White blood cell count	AMR	0.0422865120061876
Enformer_top10	White blood cell count	CSA	0.0555181645947121
Enformer_top10	White blood cell count	EAS	0.0397019519028473
Enformer_top10	White blood cell count	MID	0.0631441587374083
FINEMAP_top10	Alzheimer's disease	AFR	-0.0010988791509774
FINEMAP_top10	Alzheimer's disease	AMR	-0.0232186646317033
FINEMAP_top10	Alzheimer's disease	CSA	-0.0020457945166082
FINEMAP_top10	Alzheimer's disease	EAS	-0.0019074709905949
FINEMAP_top10	Alzheimer's disease	MID	-0.0416179436059669
FINEMAP_top10	Asthma	AFR	0.0006482372244886
FINEMAP_top10	Asthma	AMR	0.0091921724853052
FINEMAP_top10	Asthma	CSA	0.0026228879020935
FINEMAP_top10	Asthma	EAS	-0.0019062645627859
FINEMAP_top10	Asthma	MID	-0.0006916342976247
FINEMAP_top10	Body mass index	AFR	0.0687547973621902
FINEMAP_top10	Body mass index	AMR	0.0548400324949642
FINEMAP_top10	Body mass index	CSA	0.0526386414160432
FINEMAP_top10	Body mass index	EAS	0.1834588518293013
FINEMAP_top10	Body mass index	MID	0.0411451622267291
FINEMAP_top10	Breast cancer	AFR	0.0077483369036518
FINEMAP_top10	Breast cancer	AMR	-0.0046015134510395
FINEMAP_top10	Breast cancer	CSA	0.0090108527070091
FINEMAP_top10	Breast cancer	EAS	0.011778415878809
FINEMAP_top10	Breast cancer	MID	0.0425328088129452
FINEMAP_top10	Chronic kidney disease	AFR	-0.0002483902530945
FINEMAP_top10	Chronic kidney disease	AMR	-0.000309929874331
FINEMAP_top10	Chronic kidney disease	CSA	0.0008235770087116
FINEMAP_top10	Chronic kidney disease	EAS	-4.245848697417287e-05
FINEMAP_top10	Chronic kidney disease	MID	0.0019551324667308
FINEMAP_top10	Coronary heart disease	AFR	0.0008505542952432
FINEMAP_top10	Coronary heart disease	AMR	0.0022403202932771
FINEMAP_top10	Coronary heart disease	CSA	0.0042871765092786
FINEMAP_top10	Coronary heart disease	EAS	-1.884851431386281e-05
FINEMAP_top10	Coronary heart disease	MID	0.0024381772347636
FINEMAP_top10	Forced vital capacity	AFR	0.36940112745315
FINEMAP_top10	Forced vital capacity	AMR	0.4938688686078127
FINEMAP_top10	Forced vital capacity	CSA	0.4404253598376774
FINEMAP_top10	Forced vital capacity	EAS	0.4687897558235254
FINEMAP_top10	Forced vital capacity	MID	0.4273929580894965
FINEMAP_top10	Glucose	AFR	0.0198742017133652
FINEMAP_top10	Glucose	AMR	0.0038783541368959
FINEMAP_top10	Glucose	CSA	0.017435560813714
FINEMAP_top10	Glucose	EAS	0.0188663906307491
FINEMAP_top10	Glucose	MID	-0.0023585920907354
FINEMAP_top10	HDL cholesterol	AFR	0.1068498925726646
FINEMAP_top10	HDL cholesterol	AMR	0.1625981647520487
FINEMAP_top10	HDL cholesterol	CSA	0.1930168016894853
FINEMAP_top10	HDL cholesterol	EAS	0.17942842195734
FINEMAP_top10	HDL cholesterol	MID	0.2264507343572879
FINEMAP_top10	Idiopathic pulmonary fibrosis	AFR	-0.000398378623508
FINEMAP_top10	Idiopathic pulmonary fibrosis	AMR	-0.0040778761280911
FINEMAP_top10	Idiopathic pulmonary fibrosis	CSA	0.0008282801954377
FINEMAP_top10	Idiopathic pulmonary fibrosis	EAS	-0.0054341353172847
FINEMAP_top10	Idiopathic pulmonary fibrosis	MID	0.037572849633701
FINEMAP_top10	Inflammatory bowel disease	AFR	9.635810862715922e-05
FINEMAP_top10	Inflammatory bowel disease	AMR	0.0216143779415877
FINEMAP_top10	Inflammatory bowel disease	CSA	0.0107462272951943
FINEMAP_top10	Inflammatory bowel disease	EAS	0.0128776689004832
FINEMAP_top10	Inflammatory bowel disease	MID	-0.0048530509335581
FINEMAP_top10	Insulin-like growth factor 1	AFR	0.065581187472929
FINEMAP_top10	Insulin-like growth factor 1	AMR	0.0742959587590301
FINEMAP_top10	Insulin-like growth factor 1	CSA	0.0949284081907998
FINEMAP_top10	Insulin-like growth factor 1	EAS	0.1224405304733902
FINEMAP_top10	Insulin-like growth factor 1	MID	0.1201010407527218
FINEMAP_top10	Intra-ocular pressure	AFR	0.0296399283855632
FINEMAP_top10	Intra-ocular pressure	AMR	0.0464755526958202
FINEMAP_top10	Intra-ocular pressure	CSA	0.0112063582562996
FINEMAP_top10	Intra-ocular pressure	EAS	-0.0135837414705813
FINEMAP_top10	Intra-ocular pressure	MID	-0.0133974260880348
FINEMAP_top10	Prostate cancer	AFR	0.0027607253887361
FINEMAP_top10	Prostate cancer	AMR	0.0352143647731384
FINEMAP_top10	Prostate cancer	CSA	-0.0005670562214364
FINEMAP_top10	Prostate cancer	EAS	-0.0455041424797542
FINEMAP_top10	Prostate cancer	MID	0.0626698501035438
FINEMAP_top10	Rheumatoid arthritis	AFR	-0.0145252539040536
FINEMAP_top10	Rheumatoid arthritis	AMR	-0.0537280941319453
FINEMAP_top10	Rheumatoid arthritis	CSA	-0.0032502239310836
FINEMAP_top10	Rheumatoid arthritis	EAS	-0.0048109026697329
FINEMAP_top10	Rheumatoid arthritis	MID	-0.0284480927154439
FINEMAP_top10	Triglycerides	AFR	0.0489214404786638
FINEMAP_top10	Triglycerides	AMR	0.0708224439084046
FINEMAP_top10	Triglycerides	CSA	0.057026358995838
FINEMAP_top10	Triglycerides	EAS	0.0531196035024471
FINEMAP_top10	Triglycerides	MID	0.0680209248046943
FINEMAP_top10	Type 2 diabetes	AFR	7.615335381057075e-05
FINEMAP_top10	Type 2 diabetes	AMR	0.0016361175912618
FINEMAP_top10	Type 2 diabetes	CSA	0.0020620787347169
FINEMAP_top10	Type 2 diabetes	EAS	0.0024861779819527
FINEMAP_top10	Type 2 diabetes	MID	0.0016066643805076
FINEMAP_top10	Urate	AFR	0.2315348092599881
FINEMAP_top10	Urate	AMR	0.3243242699184198
FINEMAP_top10	Urate	CSA	0.2372912600102528
FINEMAP_top10	Urate	EAS	0.2739110616898664
FINEMAP_top10	Urate	MID	0.2690778185337136
FINEMAP_top10	Ventricular rate	AFR	-0.1015956019333653
FINEMAP_top10	Ventricular rate	AMR	-0.6215145872672739
FINEMAP_top10	Ventricular rate	CSA	-0.4833114002373622
FINEMAP_top10	Ventricular rate	EAS	-0.0615315234330851
FINEMAP_top10	Ventricular rate	MID	-0.6254972178414977
FINEMAP_top10	White blood cell count	AFR	0.0507860454150946
FINEMAP_top10	White blood cell count	AMR	0.0356612672405386
FINEMAP_top10	White blood cell count	CSA	0.0482091716455882
FINEMAP_top10	White blood cell count	EAS	0.0392493332382784
FINEMAP_top10	White blood cell count	MID	0.0639647301899938
MIFM_top10	Alzheimer's disease	AFR	6.250614460365789e-05
MIFM_top10	Alzheimer's disease	AMR	0.01722435582942
MIFM_top10	Alzheimer's disease	CSA	-0.0036254012280657
MIFM_top10	Alzheimer's disease	EAS	-0.0055086307541873
MIFM_top10	Alzheimer's disease	MID	-0.0308210277607824
MIFM_top10	Asthma	AFR	0.0001756039958395
MIFM_top10	Asthma	AMR	0.0129334452620924
MIFM_top10	Asthma	CSA	0.0027890426188964
MIFM_top10	Asthma	EAS	-0.0020614551121819
MIFM_top10	Asthma	MID	-0.0019340427075139
MIFM_top10	Body mass index	AFR	0.0668958305685195
MIFM_top10	Body mass index	AMR	0.0519384397596795
MIFM_top10	Body mass index	CSA	0.0550498871484885
MIFM_top10	Body mass index	EAS	0.1786754822169778
MIFM_top10	Body mass index	MID	0.0394778513033078
MIFM_top10	Breast cancer	AFR	0.0083178863838497
MIFM_top10	Breast cancer	AMR	0.0100513218868991
MIFM_top10	Breast cancer	CSA	0.0177105332594762
MIFM_top10	Breast cancer	EAS	0.0238565313964933
MIFM_top10	Breast cancer	MID	0.0361971346994648
MIFM_top10	Chronic kidney disease	AFR	-0.0004403496762906
MIFM_top10	Chronic kidney disease	AMR	0.0014877054378008
MIFM_top10	Chronic kidney disease	CSA	6.335486091366694e-05
MIFM_top10	Chronic kidney disease	EAS	-0.0009316177920111
MIFM_top10	Chronic kidney disease	MID	0.0022627142199582
MIFM_top10	Coronary heart disease	AFR	0.001231007156129
MIFM_top10	Coronary heart disease	AMR	0.0090987832282905
MIFM_top10	Coronary heart disease	CSA	0.0073206731348388
MIFM_top10	Coronary heart disease	EAS	-0.0033112612575199
MIFM_top10	Coronary heart disease	MID	0.0036331564710299
MIFM_top10	Forced vital capacity	AFR	0.3700260747942083
MIFM_top10	Forced vital capacity	AMR	0.4935703927572602
MIFM_top10	Forced vital capacity	CSA	0.4401746799810525
MIFM_top10	Forced vital capacity	EAS	0.4689426283544593
MIFM_top10	Forced vital capacity	MID	0.4268910939487663
MIFM_top10	Glucose	AFR	0.0200168686728608
MIFM_top10	Glucose	AMR	0.0057384620503045
MIFM_top10	Glucose	CSA	0.0172364641747412
MIFM_top10	Glucose	EAS	0.0193927476186531
MIFM_top10	Glucose	MID	-0.0021346603450929
MIFM_top10	HDL cholesterol	AFR	0.106770224924978
MIFM_top10	HDL cholesterol	AMR	0.1626795897829739
MIFM_top10	HDL cholesterol	CSA	0.1934720945295522
MIFM_top10	HDL cholesterol	EAS	0.1794292668312047
MIFM_top10	HDL cholesterol	MID	0.2259261963834532
MIFM_top10	Idiopathic pulmonary fibrosis	AFR	-0.0012378612550816
MIFM_top10	Idiopathic pulmonary fibrosis	AMR	-4.399082585895276e-05
MIFM_top10	Idiopathic pulmonary fibrosis	CSA	0.0011833194217444
MIFM_top10	Idiopathic pulmonary fibrosis	EAS	0.0012965289775348
MIFM_top10	Idiopathic pulmonary fibrosis	MID	0.0109646374993043
MIFM_top10	Inflammatory bowel disease	AFR	0.0008245435374906
MIFM_top10	Inflammatory bowel disease	AMR	0.0058338892857547
MIFM_top10	Inflammatory bowel disease	CSA	0.0110099519518325
MIFM_top10	Inflammatory bowel disease	EAS	0.0017343062058694
MIFM_top10	Inflammatory bowel disease	MID	0.0017995518336413
MIFM_top10	Insulin-like growth factor 1	AFR	0.0651415714579546
MIFM_top10	Insulin-like growth factor 1	AMR	0.0742268427729142
MIFM_top10	Insulin-like growth factor 1	CSA	0.0951371746023316
MIFM_top10	Insulin-like growth factor 1	EAS	0.1228061841913857
MIFM_top10	Insulin-like growth factor 1	MID	0.1200656548470862
MIFM_top10	Intra-ocular pressure	AFR	0.0298130406300937
MIFM_top10	Intra-ocular pressure	AMR	0.0449712755679344
MIFM_top10	Intra-ocular pressure	CSA	0.0109819202979501
MIFM_top10	Intra-ocular pressure	EAS	-0.0130750622628622
MIFM_top10	Intra-ocular pressure	MID	-0.0087078584496113
MIFM_top10	Prostate cancer	AFR	0.0018457755788245
MIFM_top10	Prostate cancer	AMR	0.0208146371598425
MIFM_top10	Prostate cancer	CSA	0.0067411419590699
MIFM_top10	Prostate cancer	EAS	-0.0041585551123067
MIFM_top10	Prostate cancer	MID	0.0234806303297071
MIFM_top10	Rheumatoid arthritis	AFR	-0.0014245937908317
MIFM_top10	Rheumatoid arthritis	AMR	0.0202274308432367
MIFM_top10	Rheumatoid arthritis	CSA	-0.0090561046279362
MIFM_top10	Rheumatoid arthritis	EAS	-0.0115719673039963
MIFM_top10	Rheumatoid arthritis	MID	-0.0289486051430494
MIFM_top10	Triglycerides	AFR	0.0503941204767335
MIFM_top10	Triglycerides	AMR	0.0749509216610728
MIFM_top10	Triglycerides	CSA	0.0618499292271297
MIFM_top10	Triglycerides	EAS	0.055346545235118
MIFM_top10	Triglycerides	MID	0.0720195169072882
MIFM_top10	Type 2 diabetes	AFR	0.0004675369868526
MIFM_top10	Type 2 diabetes	AMR	-0.0003636975371775
MIFM_top10	Type 2 diabetes	CSA	0.0021082729919974
MIFM_top10	Type 2 diabetes	EAS	-0.0002348521064331
MIFM_top10	Type 2 diabetes	MID	0.002903105554545
MIFM_top10	Urate	AFR	0.2342960856050987
MIFM_top10	Urate	AMR	0.3298316785217979
MIFM_top10	Urate	CSA	0.2419168256252417
MIFM_top10	Urate	EAS	0.275996294915306
MIFM_top10	Urate	MID	0.274546667922416
MIFM_top10	Ventricular rate	AFR	-0.1016148477579661
MIFM_top10	Ventricular rate	AMR	-0.6377720615465906
MIFM_top10	Ventricular rate	CSA	-0.4344913600857936
MIFM_top10	Ventricular rate	EAS	-0.0602614492115968
MIFM_top10	Ventricular rate	MID	-0.5703502470992808
MIFM_top10	White blood cell count	AFR	0.0533642047670069
MIFM_top10	White blood cell count	AMR	0.0419721731278506
MIFM_top10	White blood cell count	CSA	0.0529828114859266
MIFM_top10	White blood cell count	EAS	0.0400127286424204
MIFM_top10	White blood cell count	MID	0.0647463881975342
PAINTOR_top10	Alzheimer's disease	AFR	-0.0019719054091547
PAINTOR_top10	Alzheimer's disease	AMR	-0.0153288282817451
PAINTOR_top10	Alzheimer's disease	CSA	0.0002346980835489
PAINTOR_top10	Alzheimer's disease	EAS	-0.0031522314425002
PAINTOR_top10	Alzheimer's disease	MID	-0.0275517570773304
PAINTOR_top10	Asthma	AFR	0.0002388952505246
PAINTOR_top10	Asthma	AMR	0.0048004618849606
PAINTOR_top10	Asthma	CSA	0.0025488421525711
PAINTOR_top10	Asthma	EAS	-0.0011434401788641
PAINTOR_top10	Asthma	MID	9.0207603642245e-05
PAINTOR_top10	Body mass index	AFR	0.069091522400986
PAINTOR_top10	Body mass index	AMR	0.0541383274009623
PAINTOR_top10	Body mass index	CSA	0.0523645297499329
PAINTOR_top10	Body mass index	EAS	0.1836779887614277
PAINTOR_top10	Body mass index	MID	0.0405132172688076
PAINTOR_top10	Breast cancer	AFR	0.0074910175422253
PAINTOR_top10	Breast cancer	AMR	0.0076230599781265
PAINTOR_top10	Breast cancer	CSA	0.0070743765621003
PAINTOR_top10	Breast cancer	EAS	0.008581998932756
PAINTOR_top10	Breast cancer	MID	0.0481183979757512
PAINTOR_top10	Chronic kidney disease	AFR	-0.0002435929143137
PAINTOR_top10	Chronic kidney disease	AMR	-0.0009398186851716
PAINTOR_top10	Chronic kidney disease	CSA	-0.0008568563851146
PAINTOR_top10	Chronic kidney disease	EAS	-0.0012583532174761
PAINTOR_top10	Chronic kidney disease	MID	0.0061136506610608
PAINTOR_top10	Coronary heart disease	AFR	0.0009399985080907
PAINTOR_top10	Coronary heart disease	AMR	-0.0052331806557623
PAINTOR_top10	Coronary heart disease	CSA	0.0037857299251075
PAINTOR_top10	Coronary heart disease	EAS	0.0018878291885684
PAINTOR_top10	Coronary heart disease	MID	0.0042569002949762
PAINTOR_top10	Forced vital capacity	AFR	0.3693929117066061
PAINTOR_top10	Forced vital capacity	AMR	0.493800127938088
PAINTOR_top10	Forced vital capacity	CSA	0.4404172254500481
PAINTOR_top10	Forced vital capacity	EAS	0.4688059433266792
PAINTOR_top10	Forced vital capacity	MID	0.4274220180328928
PAINTOR_top10	Glucose	AFR	0.0198546440404846
PAINTOR_top10	Glucose	AMR	0.0041282580929397
PAINTOR_top10	Glucose	CSA	0.0173702901453831
PAINTOR_top10	Glucose	EAS	0.0187735113937223
PAINTOR_top10	Glucose	MID	-0.0024461148718481
PAINTOR_top10	HDL cholesterol	AFR	0.1068498925726646
PAINTOR_top10	HDL cholesterol	AMR	0.1625981647520487
PAINTOR_top10	HDL cholesterol	CSA	0.1930168016894853
PAINTOR_top10	HDL cholesterol	EAS	0.17942842195734
PAINTOR_top10	HDL cholesterol	MID	0.2264507343572879
PAINTOR_top10	Idiopathic pulmonary fibrosis	AFR	-0.000398378623508
PAINTOR_top10	Idiopathic pulmonary fibrosis	AMR	-0.0040778761280911
PAINTOR_top10	Idiopathic pulmonary fibrosis	CSA	0.0008282801954377
PAINTOR_top10	Idiopathic pulmonary fibrosis	EAS	-0.0054341353172847
PAINTOR_top10	Idiopathic pulmonary fibrosis	MID	0.037572849633701
PAINTOR_top10	Inflammatory bowel disease	AFR	0.0018310422702711
PAINTOR_top10	Inflammatory bowel disease	AMR	0.0201519474497316
PAINTOR_top10	Inflammatory bowel disease	CSA	0.0102416317260281
PAINTOR_top10	Inflammatory bowel disease	EAS	0.0005881535259602
PAINTOR_top10	Inflammatory bowel disease	MID	-0.0033143703748536
PAINTOR_top10	Insulin-like growth factor 1	AFR	0.065581187472929
PAINTOR_top10	Insulin-like growth factor 1	AMR	0.0742959587590301
PAINTOR_top10	Insulin-like growth factor 1	CSA	0.0949284081907998
PAINTOR_top10	Insulin-like growth factor 1	EAS	0.1224405304733902
PAINTOR_top10	Insulin-like growth factor 1	MID	0.1201010407527218
PAINTOR_top10	Intra-ocular pressure	AFR	0.0296399283855634
PAINTOR_top10	Intra-ocular pressure	AMR	0.0464755526958184
PAINTOR_top10	Intra-ocular pressure	CSA	0.0112063582562996
PAINTOR_top10	Intra-ocular pressure	EAS	-0.013583741470585
PAINTOR_top10	Intra-ocular pressure	MID	-0.0133974260880325
PAINTOR_top10	Prostate cancer	AFR	0.002007463068241
PAINTOR_top10	Prostate cancer	AMR	-0.047205443097457
PAINTOR_top10	Prostate cancer	CSA	0.0077045387459794
PAINTOR_top10	Prostate cancer	EAS	-0.0100022853494617
PAINTOR_top10	Prostate cancer	MID	0.0280196075527643
PAINTOR_top10	Rheumatoid arthritis	AFR	-0.0034271650902849
PAINTOR_top10	Rheumatoid arthritis	AMR	-0.0136554543112053
PAINTOR_top10	Rheumatoid arthritis	CSA	-0.0085961217506454
PAINTOR_top10	Rheumatoid arthritis	EAS	-0.0172332725430906
PAINTOR_top10	Rheumatoid arthritis	MID	-0.0422463758757738
PAINTOR_top10	Triglycerides	AFR	0.0489214404786638
PAINTOR_top10	Triglycerides	AMR	0.0708224439084045
PAINTOR_top10	Triglycerides	CSA	0.0570263589958381
PAINTOR_top10	Triglycerides	EAS	0.0531196035024468
PAINTOR_top10	Triglycerides	MID	0.0680209248046936
PAINTOR_top10	Type 2 diabetes	AFR	0.0005595599351341
PAINTOR_top10	Type 2 diabetes	AMR	0.0023066992605898
PAINTOR_top10	Type 2 diabetes	CSA	0.0020682894257741
PAINTOR_top10	Type 2 diabetes	EAS	0.0005217047649512
PAINTOR_top10	Type 2 diabetes	MID	5.189939806224952e-05
PAINTOR_top10	Urate	AFR	0.2315348092599881
PAINTOR_top10	Urate	AMR	0.3243242699184195
PAINTOR_top10	Urate	CSA	0.2372912600102524
PAINTOR_top10	Urate	EAS	0.2739110616898667
PAINTOR_top10	Urate	MID	0.2690778185337136
PAINTOR_top10	Ventricular rate	AFR	-0.1014427244027048
PAINTOR_top10	Ventricular rate	AMR	-0.6099695520398918
PAINTOR_top10	Ventricular rate	CSA	-0.4868805009051596
PAINTOR_top10	Ventricular rate	EAS	-0.0609129959679933
PAINTOR_top10	Ventricular rate	MID	-0.6259286053438868
PAINTOR_top10	White blood cell count	AFR	0.050712697876254
PAINTOR_top10	White blood cell count	AMR	0.0347421621589352
PAINTOR_top10	White blood cell count	CSA	0.04799345619669
PAINTOR_top10	White blood cell count	EAS	0.0400606958691288
PAINTOR_top10	White blood cell count	MID	0.0633993877225932
PolyFun FINEMAP_top10	Alzheimer's disease	AFR	-0.0012981198242894
PolyFun FINEMAP_top10	Alzheimer's disease	AMR	-0.0122203649578798
PolyFun FINEMAP_top10	Alzheimer's disease	CSA	-3.294970798284336e-05
PolyFun FINEMAP_top10	Alzheimer's disease	EAS	0.002239095949699
PolyFun FINEMAP_top10	Alzheimer's disease	MID	-0.0213669782425315
PolyFun FINEMAP_top10	Asthma	AFR	0.0006668526250293
PolyFun FINEMAP_top10	Asthma	AMR	0.0049620057101724
PolyFun FINEMAP_top10	Asthma	CSA	0.0023230620184029
PolyFun FINEMAP_top10	Asthma	EAS	-0.0042333996824061
PolyFun FINEMAP_top10	Asthma	MID	6.783217519847894e-05
PolyFun FINEMAP_top10	Body mass index	AFR	0.0687547973621901
PolyFun FINEMAP_top10	Body mass index	AMR	0.054840032494964
PolyFun FINEMAP_top10	Body mass index	CSA	0.0526386414160433
PolyFun FINEMAP_top10	Body mass index	EAS	0.1834588518293013
PolyFun FINEMAP_top10	Body mass index	MID	0.0411451622267293
PolyFun FINEMAP_top10	Breast cancer	AFR	0.0105855898465276
PolyFun FINEMAP_top10	Breast cancer	AMR	-0.0473203283955788
PolyFun FINEMAP_top10	Breast cancer	CSA	-0.0013310923957607
PolyFun FINEMAP_top10	Breast cancer	EAS	-0.0007103369673817
PolyFun FINEMAP_top10	Breast cancer	MID	0.0245804485540586
PolyFun FINEMAP_top10	Chronic kidney disease	AFR	4.934488522354563e-05
PolyFun FINEMAP_top10	Chronic kidney disease	AMR	0.0009509748238726
PolyFun FINEMAP_top10	Chronic kidney disease	CSA	-0.0020589127836525
PolyFun FINEMAP_top10	Chronic kidney disease	EAS	-0.0006645042110489
PolyFun FINEMAP_top10	Chronic kidney disease	MID	0.0066100235209919
PolyFun FINEMAP_top10	Coronary heart disease	AFR	0.0010093503880068
PolyFun FINEMAP_top10	Coronary heart disease	AMR	0.005688023738098
PolyFun FINEMAP_top10	Coronary heart disease	CSA	0.0040239134022173
PolyFun FINEMAP_top10	Coronary heart disease	EAS	0.0004864477741523
PolyFun FINEMAP_top10	Coronary heart disease	MID	0.0034852657819006
PolyFun FINEMAP_top10	Forced vital capacity	AFR	0.3694011274531502
PolyFun FINEMAP_top10	Forced vital capacity	AMR	0.4938688686078128
PolyFun FINEMAP_top10	Forced vital capacity	CSA	0.4404253598376774
PolyFun FINEMAP_top10	Forced vital capacity	EAS	0.4687897558235253
PolyFun FINEMAP_top10	Forced vital capacity	MID	0.4273929580894967
PolyFun FINEMAP_top10	Glucose	AFR	0.0198742017133655
PolyFun FINEMAP_top10	Glucose	AMR	0.003878354136896
PolyFun FINEMAP_top10	Glucose	CSA	0.017435560813714
PolyFun FINEMAP_top10	Glucose	EAS	0.0188663906307482
PolyFun FINEMAP_top10	Glucose	MID	-0.0023585920907349
PolyFun FINEMAP_top10	HDL cholesterol	AFR	0.1068498925726646
PolyFun FINEMAP_top10	HDL cholesterol	AMR	0.1625981647520487
PolyFun FINEMAP_top10	HDL cholesterol	CSA	0.1930168016894853
PolyFun FINEMAP_top10	HDL cholesterol	EAS	0.17942842195734
PolyFun FINEMAP_top10	HDL cholesterol	MID	0.2264507343572879
PolyFun FINEMAP_top10	Idiopathic pulmonary fibrosis	AFR	-0.000398378623508
PolyFun FINEMAP_top10	Idiopathic pulmonary fibrosis	AMR	-0.0040778761280911
PolyFun FINEMAP_top10	Idiopathic pulmonary fibrosis	CSA	0.0008282801954377
PolyFun FINEMAP_top10	Idiopathic pulmonary fibrosis	EAS	-0.0054341353172847
PolyFun FINEMAP_top10	Idiopathic pulmonary fibrosis	MID	0.037572849633701
PolyFun FINEMAP_top10	Inflammatory bowel disease	AFR	-0.0017214668256433
PolyFun FINEMAP_top10	Inflammatory bowel disease	AMR	0.031447276519491
PolyFun FINEMAP_top10	Inflammatory bowel disease	CSA	0.0103895654165295
PolyFun FINEMAP_top10	Inflammatory bowel disease	EAS	0.0119140440944519
PolyFun FINEMAP_top10	Inflammatory bowel disease	MID	-0.0067677877923395
PolyFun FINEMAP_top10	Insulin-like growth factor 1	AFR	0.065581187472929
PolyFun FINEMAP_top10	Insulin-like growth factor 1	AMR	0.0742959587590301
PolyFun FINEMAP_top10	Insulin-like growth factor 1	CSA	0.0949284081907998
PolyFun FINEMAP_top10	Insulin-like growth factor 1	EAS	0.1224405304733902
PolyFun FINEMAP_top10	Insulin-like growth factor 1	MID	0.1201010407527218
PolyFun FINEMAP_top10	Intra-ocular pressure	AFR	0.029639928385562
PolyFun FINEMAP_top10	Intra-ocular pressure	AMR	0.0464755526958283
PolyFun FINEMAP_top10	Intra-ocular pressure	CSA	0.0112063582562995
PolyFun FINEMAP_top10	Intra-ocular pressure	EAS	-0.0135837414705846
PolyFun FINEMAP_top10	Intra-ocular pressure	MID	-0.013397426088032
PolyFun FINEMAP_top10	Prostate cancer	AFR	0.001779694020622
PolyFun FINEMAP_top10	Prostate cancer	AMR	0.0259311038002575
PolyFun FINEMAP_top10	Prostate cancer	CSA	0.0091917830030976
PolyFun FINEMAP_top10	Prostate cancer	EAS	0.0079315170845162
PolyFun FINEMAP_top10	Prostate cancer	MID	0.0088479410919249
PolyFun FINEMAP_top10	Rheumatoid arthritis	AFR	-0.0213960689309091
PolyFun FINEMAP_top10	Rheumatoid arthritis	AMR	-0.0232332962139874
PolyFun FINEMAP_top10	Rheumatoid arthritis	CSA	-0.0063384866810294
PolyFun FINEMAP_top10	Rheumatoid arthritis	EAS	-0.0089534549324894
PolyFun FINEMAP_top10	Rheumatoid arthritis	MID	-0.0056712531528281
PolyFun FINEMAP_top10	Triglycerides	AFR	0.0489214404786637
PolyFun FINEMAP_top10	Triglycerides	AMR	0.0708224439084043
PolyFun FINEMAP_top10	Triglycerides	CSA	0.0570263589958381
PolyFun FINEMAP_top10	Triglycerides	EAS	0.0531196035024468
PolyFun FINEMAP_top10	Triglycerides	MID	0.0680209248046946
PolyFun FINEMAP_top10	Type 2 diabetes	AFR	0.0002180756428063
PolyFun FINEMAP_top10	Type 2 diabetes	AMR	0.0013377083624407
PolyFun FINEMAP_top10	Type 2 diabetes	CSA	0.0019482239928797
PolyFun FINEMAP_top10	Type 2 diabetes	EAS	-0.0011143510834919
PolyFun FINEMAP_top10	Type 2 diabetes	MID	0.001530091813128
PolyFun FINEMAP_top10	Urate	AFR	0.2315348092599882
PolyFun FINEMAP_top10	Urate	AMR	0.3243242699184191
PolyFun FINEMAP_top10	Urate	CSA	0.2372912600102527
PolyFun FINEMAP_top10	Urate	EAS	0.2739110616898664
PolyFun FINEMAP_top10	Urate	MID	0.2690778185337136
PolyFun FINEMAP_top10	Ventricular rate	AFR	-0.1015956019333675
PolyFun FINEMAP_top10	Ventricular rate	AMR	-0.6215145872672746
PolyFun FINEMAP_top10	Ventricular rate	CSA	-0.4833114002373614
PolyFun FINEMAP_top10	Ventricular rate	EAS	-0.0615315234330881
PolyFun FINEMAP_top10	Ventricular rate	MID	-0.6254972178414959
PolyFun FINEMAP_top10	White blood cell count	AFR	0.0507860454150946
PolyFun FINEMAP_top10	White blood cell count	AMR	0.0356612672405385
PolyFun FINEMAP_top10	White blood cell count	CSA	0.048209171645588
PolyFun FINEMAP_top10	White blood cell count	EAS	0.0392493332382787
PolyFun FINEMAP_top10	White blood cell count	MID	0.0639647301899936
PolyFun SuSiE_top10	Alzheimer's disease	AFR	-0.0026625433065655
PolyFun SuSiE_top10	Alzheimer's disease	AMR	-0.0232186646317033
PolyFun SuSiE_top10	Alzheimer's disease	CSA	-0.0018758394154232
PolyFun SuSiE_top10	Alzheimer's disease	EAS	9.13394318361238e-05
PolyFun SuSiE_top10	Alzheimer's disease	MID	-0.0289243635161941
PolyFun SuSiE_top10	Asthma	AFR	0.0007466612376623
PolyFun SuSiE_top10	Asthma	AMR	0.006042697988362
PolyFun SuSiE_top10	Asthma	CSA	0.0017609511449794
PolyFun SuSiE_top10	Asthma	EAS	-0.0021418502227441
PolyFun SuSiE_top10	Asthma	MID	0.0023769686568068
PolyFun SuSiE_top10	Body mass index	AFR	0.0686081763649205
PolyFun SuSiE_top10	Body mass index	AMR	0.0543267789113094
PolyFun SuSiE_top10	Body mass index	CSA	0.0527584449306607
PolyFun SuSiE_top10	Body mass index	EAS	0.1834749643009033
PolyFun SuSiE_top10	Body mass index	MID	0.0407818328674428
PolyFun SuSiE_top10	Breast cancer	AFR	0.0150201203455739
PolyFun SuSiE_top10	Breast cancer	AMR	0.0064007038132195
PolyFun SuSiE_top10	Breast cancer	CSA	0.0205702490634622
PolyFun SuSiE_top10	Breast cancer	EAS	0.0369720195235063
PolyFun SuSiE_top10	Breast cancer	MID	0.0375100629229591
PolyFun SuSiE_top10	Chronic kidney disease	AFR	-0.0002435929143137
PolyFun SuSiE_top10	Chronic kidney disease	AMR	-0.0009398186851716
PolyFun SuSiE_top10	Chronic kidney disease	CSA	-0.0008568563851146
PolyFun SuSiE_top10	Chronic kidney disease	EAS	-0.0012583532174761
PolyFun SuSiE_top10	Chronic kidney disease	MID	0.0061136506610608
PolyFun SuSiE_top10	Coronary heart disease	AFR	0.0010251315439117
PolyFun SuSiE_top10	Coronary heart disease	AMR	0.0018261059905729
PolyFun SuSiE_top10	Coronary heart disease	CSA	0.0054826445472435
PolyFun SuSiE_top10	Coronary heart disease	EAS	0.0095094376733061
PolyFun SuSiE_top10	Coronary heart disease	MID	0.0011655374801533
PolyFun SuSiE_top10	Forced vital capacity	AFR	0.3693929117066061
PolyFun SuSiE_top10	Forced vital capacity	AMR	0.493800127938088
PolyFun SuSiE_top10	Forced vital capacity	CSA	0.4404172254500481
PolyFun SuSiE_top10	Forced vital capacity	EAS	0.4688059433266793
PolyFun SuSiE_top10	Forced vital capacity	MID	0.4274220180328923
PolyFun SuSiE_top10	Glucose	AFR	0.0198742017133653
PolyFun SuSiE_top10	Glucose	AMR	0.003878354136897
PolyFun SuSiE_top10	Glucose	CSA	0.0174355608137138
PolyFun SuSiE_top10	Glucose	EAS	0.0188663906307489
PolyFun SuSiE_top10	Glucose	MID	-0.002358592090735
PolyFun SuSiE_top10	HDL cholesterol	AFR	0.1068165097495065
PolyFun SuSiE_top10	HDL cholesterol	AMR	0.1626485617597142
PolyFun SuSiE_top10	HDL cholesterol	CSA	0.1930287742731983
PolyFun SuSiE_top10	HDL cholesterol	EAS	0.17944347970144
PolyFun SuSiE_top10	HDL cholesterol	MID	0.226445750902771
PolyFun SuSiE_top10	Idiopathic pulmonary fibrosis	AFR	-0.000398378623508
PolyFun SuSiE_top10	Idiopathic pulmonary fibrosis	AMR	-0.0040778761280911
PolyFun SuSiE_top10	Idiopathic pulmonary fibrosis	CSA	0.0008282801954377
PolyFun SuSiE_top10	Idiopathic pulmonary fibrosis	EAS	-0.0054341353172847
PolyFun SuSiE_top10	Idiopathic pulmonary fibrosis	MID	0.037572849633701
PolyFun SuSiE_top10	Inflammatory bowel disease	AFR	-2.9757616541115085e-06
PolyFun SuSiE_top10	Inflammatory bowel disease	AMR	0.007235948973961
PolyFun SuSiE_top10	Inflammatory bowel disease	CSA	0.0099718352412411
PolyFun SuSiE_top10	Inflammatory bowel disease	EAS	0.0119590304332195
PolyFun SuSiE_top10	Inflammatory bowel disease	MID	-0.004389656001783
PolyFun SuSiE_top10	Insulin-like growth factor 1	AFR	0.065581187472929
PolyFun SuSiE_top10	Insulin-like growth factor 1	AMR	0.0742959587590301
PolyFun SuSiE_top10	Insulin-like growth factor 1	CSA	0.0949284081907998
PolyFun SuSiE_top10	Insulin-like growth factor 1	EAS	0.1224405304733902
PolyFun SuSiE_top10	Insulin-like growth factor 1	MID	0.1201010407527218
PolyFun SuSiE_top10	Intra-ocular pressure	AFR	0.0296399283855628
PolyFun SuSiE_top10	Intra-ocular pressure	AMR	0.046475552695819
PolyFun SuSiE_top10	Intra-ocular pressure	CSA	0.0112063582562998
PolyFun SuSiE_top10	Intra-ocular pressure	EAS	-0.0135837414705817
PolyFun SuSiE_top10	Intra-ocular pressure	MID	-0.0133974260880338
PolyFun SuSiE_top10	Prostate cancer	AFR	0.0012254586124385
PolyFun SuSiE_top10	Prostate cancer	AMR	0.0294806416904893
PolyFun SuSiE_top10	Prostate cancer	CSA	0.0058114016337079
PolyFun SuSiE_top10	Prostate cancer	EAS	-0.0447068773057298
PolyFun SuSiE_top10	Prostate cancer	MID	0.0559677253503127
PolyFun SuSiE_top10	Rheumatoid arthritis	AFR	-0.01448582171245
PolyFun SuSiE_top10	Rheumatoid arthritis	AMR	-0.0379710598025308
PolyFun SuSiE_top10	Rheumatoid arthritis	CSA	-0.0036990639331315
PolyFun SuSiE_top10	Rheumatoid arthritis	EAS	0.004090738799816
PolyFun SuSiE_top10	Rheumatoid arthritis	MID	-0.0213431001426887
PolyFun SuSiE_top10	Triglycerides	AFR	0.0489214404786637
PolyFun SuSiE_top10	Triglycerides	AMR	0.0708224439084044
PolyFun SuSiE_top10	Triglycerides	CSA	0.057026358995838
PolyFun SuSiE_top10	Triglycerides	EAS	0.0531196035024467
PolyFun SuSiE_top10	Triglycerides	MID	0.0680209248046947
PolyFun SuSiE_top10	Type 2 diabetes	AFR	6.477964859930019e-05
PolyFun SuSiE_top10	Type 2 diabetes	AMR	0.0034284681354287
PolyFun SuSiE_top10	Type 2 diabetes	CSA	0.0022199224254442
PolyFun SuSiE_top10	Type 2 diabetes	EAS	0.0027401238366065
PolyFun SuSiE_top10	Type 2 diabetes	MID	0.000731930769609
PolyFun SuSiE_top10	Urate	AFR	0.2315348092599881
PolyFun SuSiE_top10	Urate	AMR	0.3243242699184196
PolyFun SuSiE_top10	Urate	CSA	0.2372912600102526
PolyFun SuSiE_top10	Urate	EAS	0.2739110616898664
PolyFun SuSiE_top10	Urate	MID	0.2690778185337136
PolyFun SuSiE_top10	Ventricular rate	AFR	-0.1014020249639611
PolyFun SuSiE_top10	Ventricular rate	AMR	-0.6106454169075265
PolyFun SuSiE_top10	Ventricular rate	CSA	-0.4882848203217557
PolyFun SuSiE_top10	Ventricular rate	EAS	-0.060863525666471
PolyFun SuSiE_top10	Ventricular rate	MID	-0.6250760547078376
PolyFun SuSiE_top10	White blood cell count	AFR	0.0507171492642978
PolyFun SuSiE_top10	White blood cell count	AMR	0.0346312142213999
PolyFun SuSiE_top10	White blood cell count	CSA	0.0480339352290074
PolyFun SuSiE_top10	White blood cell count	EAS	0.0403301206203281
PolyFun SuSiE_top10	White blood cell count	MID	0.0633925803526629
SuSiE_top10	Alzheimer's disease	AFR	-0.001640503228618
SuSiE_top10	Alzheimer's disease	AMR	-0.0232186646317033
SuSiE_top10	Alzheimer's disease	CSA	-0.0001985890946304
SuSiE_top10	Alzheimer's disease	EAS	0.0029007174190839
SuSiE_top10	Alzheimer's disease	MID	-0.0416179436059669
SuSiE_top10	Asthma	AFR	0.0004376746516829
SuSiE_top10	Asthma	AMR	0.0067967902579635
SuSiE_top10	Asthma	CSA	0.0014038529002042
SuSiE_top10	Asthma	EAS	0.0012411486457244
SuSiE_top10	Asthma	MID	0.0021922087841178
SuSiE_top10	Body mass index	AFR	0.0686081763649205
SuSiE_top10	Body mass index	AMR	0.0543267789113092
SuSiE_top10	Body mass index	CSA	0.0527584449306607
SuSiE_top10	Body mass index	EAS	0.1834749643009033
SuSiE_top10	Body mass index	MID	0.0407818328674428
SuSiE_top10	Breast cancer	AFR	0.0087108304709953
SuSiE_top10	Breast cancer	AMR	-0.0173486071167465
SuSiE_top10	Breast cancer	CSA	0.0098646557511706
SuSiE_top10	Breast cancer	EAS	0.016118431739063
SuSiE_top10	Breast cancer	MID	-0.0152773564292607
SuSiE_top10	Chronic kidney disease	AFR	-0.0002435929143137
SuSiE_top10	Chronic kidney disease	AMR	-0.0009398186851716
SuSiE_top10	Chronic kidney disease	CSA	-0.0008568563851146
SuSiE_top10	Chronic kidney disease	EAS	-0.0012583532174761
SuSiE_top10	Chronic kidney disease	MID	0.0061136506610608
SuSiE_top10	Coronary heart disease	AFR	0.0006703977007428
SuSiE_top10	Coronary heart disease	AMR	0.0024746814071617
SuSiE_top10	Coronary heart disease	CSA	0.0044015762889565
SuSiE_top10	Coronary heart disease	EAS	0.0031702248164791
SuSiE_top10	Coronary heart disease	MID	0.0011655374801533
SuSiE_top10	Forced vital capacity	AFR	0.369392911706606
SuSiE_top10	Forced vital capacity	AMR	0.4938001279380879
SuSiE_top10	Forced vital capacity	CSA	0.440417225450048
SuSiE_top10	Forced vital capacity	EAS	0.4688059433266794
SuSiE_top10	Forced vital capacity	MID	0.4274220180328927
SuSiE_top10	Glucose	AFR	0.0198742017133653
SuSiE_top10	Glucose	AMR	0.0038783541368957
SuSiE_top10	Glucose	CSA	0.0174355608137139
SuSiE_top10	Glucose	EAS	0.0188663906307488
SuSiE_top10	Glucose	MID	-0.0023585920907349
SuSiE_top10	HDL cholesterol	AFR	0.1068498925726646
SuSiE_top10	HDL cholesterol	AMR	0.1625981647520487
SuSiE_top10	HDL cholesterol	CSA	0.1930168016894853
SuSiE_top10	HDL cholesterol	EAS	0.17942842195734
SuSiE_top10	HDL cholesterol	MID	0.2264507343572879
SuSiE_top10	Idiopathic pulmonary fibrosis	AFR	-0.000398378623508
SuSiE_top10	Idiopathic pulmonary fibrosis	AMR	-0.0040778761280911
SuSiE_top10	Idiopathic pulmonary fibrosis	CSA	0.0008282801954377
SuSiE_top10	Idiopathic pulmonary fibrosis	EAS	-0.0054341353172847
SuSiE_top10	Idiopathic pulmonary fibrosis	MID	0.037572849633701
SuSiE_top10	Inflammatory bowel disease	AFR	0.0003273675936712
SuSiE_top10	Inflammatory bowel disease	AMR	0.005419480611429
SuSiE_top10	Inflammatory bowel disease	CSA	0.0101954549995697
SuSiE_top10	Inflammatory bowel disease	EAS	0.0063411881426918
SuSiE_top10	Inflammatory bowel disease	MID	-2.8112010888237118e-05
SuSiE_top10	Insulin-like growth factor 1	AFR	0.065581187472929
SuSiE_top10	Insulin-like growth factor 1	AMR	0.0742959587590301
SuSiE_top10	Insulin-like growth factor 1	CSA	0.0949284081907998
SuSiE_top10	Insulin-like growth factor 1	EAS	0.1224405304733902
SuSiE_top10	Insulin-like growth factor 1	MID	0.1201010407527218
SuSiE_top10	Intra-ocular pressure	AFR	0.029639928385563
SuSiE_top10	Intra-ocular pressure	AMR	0.0464755526958198
SuSiE_top10	Intra-ocular pressure	CSA	0.0112063582562995
SuSiE_top10	Intra-ocular pressure	EAS	-0.0135837414705834
SuSiE_top10	Intra-ocular pressure	MID	-0.0133974260880332
SuSiE_top10	Prostate cancer	AFR	0.0024132318401865
SuSiE_top10	Prostate cancer	AMR	-0.0046335826371002
SuSiE_top10	Prostate cancer	CSA	0.0152806644881485
SuSiE_top10	Prostate cancer	EAS	-0.00280871913514
SuSiE_top10	Prostate cancer	MID	0.0132220484680388
SuSiE_top10	Rheumatoid arthritis	AFR	-0.0154627032957883
SuSiE_top10	Rheumatoid arthritis	AMR	0.0118758950038178
SuSiE_top10	Rheumatoid arthritis	CSA	-0.0146211433056415
SuSiE_top10	Rheumatoid arthritis	EAS	-0.0097283756447987
SuSiE_top10	Rheumatoid arthritis	MID	-0.008052731332631
SuSiE_top10	Triglycerides	AFR	0.0489214404786637
SuSiE_top10	Triglycerides	AMR	0.0708224439084045
SuSiE_top10	Triglycerides	CSA	0.0570263589958379
SuSiE_top10	Triglycerides	EAS	0.0531196035024473
SuSiE_top10	Triglycerides	MID	0.0680209248046945
SuSiE_top10	Type 2 diabetes	AFR	0.0004375309746775
SuSiE_top10	Type 2 diabetes	AMR	0.0009852162589548
SuSiE_top10	Type 2 diabetes	CSA	0.001765013209778
SuSiE_top10	Type 2 diabetes	EAS	-0.000712833347166
SuSiE_top10	Type 2 diabetes	MID	0.0024604241894769
SuSiE_top10	Urate	AFR	0.2315348092599883
SuSiE_top10	Urate	AMR	0.3243242699184197
SuSiE_top10	Urate	CSA	0.2372912600102528
SuSiE_top10	Urate	EAS	0.2739110616898667
SuSiE_top10	Urate	MID	0.269077818533714
SuSiE_top10	Ventricular rate	AFR	-0.1014020249639609
SuSiE_top10	Ventricular rate	AMR	-0.6106454169075265
SuSiE_top10	Ventricular rate	CSA	-0.4882848203217557
SuSiE_top10	Ventricular rate	EAS	-0.060863525666471
SuSiE_top10	Ventricular rate	MID	-0.6250760547078376
SuSiE_top10	White blood cell count	AFR	0.0507171492642979
SuSiE_top10	White blood cell count	AMR	0.0346312142213992
SuSiE_top10	White blood cell count	CSA	0.0480339352290076
SuSiE_top10	White blood cell count	EAS	0.0403301206203275
SuSiE_top10	White blood cell count	MID	0.0633925803526632
p-value_top10	Alzheimer's disease	AFR	-0.0016616283279845
p-value_top10	Alzheimer's disease	AMR	0.0464194168569191
p-value_top10	Alzheimer's disease	CSA	5.150965298894583e-05
p-value_top10	Alzheimer's disease	EAS	0.0002238657599281
p-value_top10	Alzheimer's disease	MID	-0.048258003958158
p-value_top10	Asthma	AFR	0.000387419577931
p-value_top10	Asthma	AMR	0.0051282191497456
p-value_top10	Asthma	CSA	0.0026005026084626
p-value_top10	Asthma	EAS	-0.0021324167409113
p-value_top10	Asthma	MID	-1.61514605115487e-05
p-value_top10	Body mass index	AFR	0.0661294258908369
p-value_top10	Body mass index	AMR	0.0435259649931319
p-value_top10	Body mass index	CSA	0.045008764614373
p-value_top10	Body mass index	EAS	0.1732442787732089
p-value_top10	Body mass index	MID	0.0310453573967665
p-value_top10	Breast cancer	AFR	0.0107349658532707
p-value_top10	Breast cancer	AMR	-0.0109482666144316
p-value_top10	Breast cancer	CSA	0.0143197318103279
p-value_top10	Breast cancer	EAS	0.0168024865084083
p-value_top10	Breast cancer	MID	0.0658352347818338
p-value_top10	Chronic kidney disease	AFR	0.0001029145036973
p-value_top10	Chronic kidney disease	AMR	-0.0008967542173828
p-value_top10	Chronic kidney disease	CSA	-0.0007642646496144
p-value_top10	Chronic kidney disease	EAS	0.0028183544155204
p-value_top10	Chronic kidney disease	MID	0.0060627343189586
p-value_top10	Coronary heart disease	AFR	0.0008073706496522
p-value_top10	Coronary heart disease	AMR	0.0046955707569713
p-value_top10	Coronary heart disease	CSA	0.0056367421031941
p-value_top10	Coronary heart disease	EAS	-0.0050047911034834
p-value_top10	Coronary heart disease	MID	-0.0028191834445815
p-value_top10	Forced vital capacity	AFR	0.3694658801356466
p-value_top10	Forced vital capacity	AMR	0.4933541516100234
p-value_top10	Forced vital capacity	CSA	0.4403663337763313
p-value_top10	Forced vital capacity	EAS	0.4679954391785492
p-value_top10	Forced vital capacity	MID	0.4274083093331416
p-value_top10	Glucose	AFR	0.0201078937964799
p-value_top10	Glucose	AMR	0.0030778007565109
p-value_top10	Glucose	CSA	0.0170634488108168
p-value_top10	Glucose	EAS	0.0180167938426019
p-value_top10	Glucose	MID	-0.0007925546647731
p-value_top10	HDL cholesterol	AFR	0.1067036797631053
p-value_top10	HDL cholesterol	AMR	0.1626226526622408
p-value_top10	HDL cholesterol	CSA	0.192830282019616
p-value_top10	HDL cholesterol	EAS	0.1789179888489459
p-value_top10	HDL cholesterol	MID	0.2262728953280274
p-value_top10	Idiopathic pulmonary fibrosis	AFR	-0.0011904635323038
p-value_top10	Idiopathic pulmonary fibrosis	AMR	0.0175396057197674
p-value_top10	Idiopathic pulmonary fibrosis	CSA	0.0004971507563533
p-value_top10	Idiopathic pulmonary fibrosis	EAS	-0.005530772299572
p-value_top10	Idiopathic pulmonary fibrosis	MID	0.0123986464950982
p-value_top10	Inflammatory bowel disease	AFR	-0.0003065134987781
p-value_top10	Inflammatory bowel disease	AMR	-0.0090907979984899
p-value_top10	Inflammatory bowel disease	CSA	0.0119607257497931
p-value_top10	Inflammatory bowel disease	EAS	0.0200040780901439
p-value_top10	Inflammatory bowel disease	MID	6.057887045241017e-06
p-value_top10	Insulin-like growth factor 1	AFR	0.0651415168497193
p-value_top10	Insulin-like growth factor 1	AMR	0.0745564070827128
p-value_top10	Insulin-like growth factor 1	CSA	0.0951740115288727
p-value_top10	Insulin-like growth factor 1	EAS	0.1226442918000516
p-value_top10	Insulin-like growth factor 1	MID	0.1201822233857385
p-value_top10	Intra-ocular pressure	AFR	0.0295957967503504
p-value_top10	Intra-ocular pressure	AMR	0.0450769563755248
p-value_top10	Intra-ocular pressure	CSA	0.0109612460874727
p-value_top10	Intra-ocular pressure	EAS	-0.0128068213756416
p-value_top10	Intra-ocular pressure	MID	-0.0087905648106692
p-value_top10	Prostate cancer	AFR	-0.0010348373765235
p-value_top10	Prostate cancer	AMR	-0.0116593844206283
p-value_top10	Prostate cancer	CSA	0.010721629819593
p-value_top10	Prostate cancer	EAS	0.0062776921719169
p-value_top10	Prostate cancer	MID	0.0301978249427804
p-value_top10	Rheumatoid arthritis	AFR	-0.0181395251102496
p-value_top10	Rheumatoid arthritis	AMR	-0.0055262285923048
p-value_top10	Rheumatoid arthritis	CSA	-0.0101303571435487
p-value_top10	Rheumatoid arthritis	EAS	0.0010189682342957
p-value_top10	Rheumatoid arthritis	MID	-0.0213167658210218
p-value_top10	Triglycerides	AFR	0.0486025625187403
p-value_top10	Triglycerides	AMR	0.0709325112516386
p-value_top10	Triglycerides	CSA	0.0556315912132932
p-value_top10	Triglycerides	EAS	0.0528823240892584
p-value_top10	Triglycerides	MID	0.0663314928564307
p-value_top10	Type 2 diabetes	AFR	-4.377482523127973e-05
p-value_top10	Type 2 diabetes	AMR	-0.0003828280190685
p-value_top10	Type 2 diabetes	CSA	0.001548950946777
p-value_top10	Type 2 diabetes	EAS	-0.0018003691706208
p-value_top10	Type 2 diabetes	MID	0.0009963997499255
p-value_top10	Urate	AFR	0.236266928723715
p-value_top10	Urate	AMR	0.3341142274230056
p-value_top10	Urate	CSA	0.2397595882634691
p-value_top10	Urate	EAS	0.275221359767612
p-value_top10	Urate	MID	0.2733258406492779
p-value_top10	Ventricular rate	AFR	-0.1088290996835267
p-value_top10	Ventricular rate	AMR	-0.5836161781210298
p-value_top10	Ventricular rate	CSA	-0.5608602194661954
p-value_top10	Ventricular rate	EAS	-0.0362391907506614
p-value_top10	Ventricular rate	MID	-0.6139310519254847
p-value_top10	White blood cell count	AFR	0.0496693575604682
p-value_top10	White blood cell count	AMR	0.0235945262846547
p-value_top10	White blood cell count	CSA	0.0423487963583789
p-value_top10	White blood cell count	EAS	0.0339185271089856
p-value_top10	White blood cell count	MID	0.0581553370423775
